# Supplementary material for: Temporal patterns of gene expression associated with tuberous root formation and development in sweetpotato (Ipomoea batatas)
Source: BMC Plant Biol. 2015 Jul 16;15:180. doi: 10.1186/s12870-015-0567-5 (PMC4502468; doi:10.1186/s12870-015-0567-5)
Supplement: Additional file 4: Table S1-12. — Table S1. Identification of transcription factor families in root mRNA populations at specific stages of root development. Table S2. Stage-specific mRNAs detected by the microarray during rooot development. Table S3. Stage-specific TFs detected by the microarray during rooot development. Table S4. Multiple stage-specific mRNAs detected by the microarray during root development. Table S5. Period-specific TFs detected by the microarray during rooot development. Table S6. GO terms enriched in stage-specific and period-specific mRNAs. Table S7. GO terms enriched in stage-specific and period-specific TF mRNAs. Table S8. GO terms enriched in mRNA clusters identified by hierarchical clustering analysis of differentially expressed mRNAs. Table S9. GO terms enriched in mRNA clusters identified by hierarchical clustering analysis of shared differentially expressed TF mRNAs. Table S10. KEGG pathways enriched in mRNA clusters identified by hierarchical clustering analysis of differentiallyexpressed mRNAs. Table S11. Selected genes and primers used for validation of microarray-based gene expression by RT-PCR. Table S12. Statistics of multiple stage-specific mRNAs in contiguous and non-contiguous periods. [file 12870_2015_567_MOESM4_ESM.xls]

## Sheet: Table S1
Table S1. Identification of transcription factor families in root mRNA populations at specific stages of root development*
* Transcription factor (TF) mRNAs detected in each developmental stage (Figure 3C) were organized into TF families.
TF	10 days	15 days	20 days	30 days	60 days	90 days	120 days
ABI3-VP1 (24)	13	13	14	14	14	14	14
Alfin (17)	13	12	13	13	13	13	14
AP2-EREBP (92)	80	81	76	74	76	74	64
ARF (40)	27	27	28	28	25	28	31
ARID (14)	9	9	9	9	9	10	10
AS2 (14)	11	12	11	11	11	11	10
AT-hook (23)	20	21	19	19	19	19	20
AUX-IAA (28)	25	21	21	21	19	21	18
BBR-BPC (8)	7	7	7	7	7	7	7
BES1 (11)	8	7	7	7	7	7	8
bHLH (105)	77	77	73	72	77	75	74
bHSH (1)	1	1	1	1	1	1	0
bZIP (77)	54	56	60	62	59	59	60
C2C2-CO-like (37)	30	31	32	30	30	30	31
C2C2-Dof (21)	20	20	20	20	18	19	19
C2C2-GATA (23)	14	16	17	18	17	17	12
C2C2-YABBY (3)	0	0	0	0	0	0	0
C2H2 (151)	103	106	109	110	109	106	108
C3H (221)	164	178	178	175	170	172	175
CAMTA (15)	11	11	13	12	13	11	10
CBF5 (1)	1	1	1	1	1	1	1
CCAAT (8)	8	8	8	7	7	7	7
CCAAT-Dr1 (3)	2	2	3	3	3	3	3
CCAAT-HAP2 (16)	14	14	14	14	13	14	13
CCAAT-HAP3 (6)	6	6	6	6	6	6	6
CCAAT-HAP5 (7)	6	6	6	6	6	6	7
CPP (3)	3	3	3	3	3	3	0
CSD (3)	2	2	2	2	2	2	2
DBP (7)	7	7	7	6	7	6	7
DDT (4)	3	3	3	2	3	2	2
E2F-DP (8)	6	6	6	5	5	5	5
EIL (4)	4	4	4	4	4	4	4
FHA (22)	17	16	17	17	15	16	17
GARP-ARR-B (8)	6	6	5	7	5	5	7
GARP-G2-like (33)	20	23	23	26	25	23	26
GeBP (7)	6	6	6	6	6	6	6
GIF (2)	1	1	1	2	2	1	2
GRAS (39)	31	29	29	31	28	30	32
GRF (3)	2	0	0	2	0	1	3
HB (88)	56	58	59	61	56	55	61
HMG (15)	9	9	9	9	10	10	11
HRT-like (1)	0	0	0	0	0	0	1
HSF (26)	22	24	23	22	24	22	22
JUMONJI (37)	26	26	25	24	26	25	19
LIM (12)	12	10	10	11	10	10	9
LUG (5)	5	5	5	5	5	5	4
MADS (27)	20	20	21	20	22	21	20
MBF1 (2)	2	2	2	2	2	2	2
MYB (79)	55	55	57	58	53	52	52
MYB-related (69)	48	50	50	54	49	51	54
NAC (44)	38	37	36	34	37	33	30
Nin-like (12)	7	6	6	6	5	5	7
Orphans (42)	17	19	20	21	19	18	19
Other (76)	54	55	53	54	49	55	54
PcG (56)	31	33	34	32	36	36	35
PHD (72)	46	46	47	45	47	45	47
PLATZ (8)	4	4	4	5	6	6	6
RB (6)	3	4	4	4	4	4	4
S1Fa-like (1)	1	1	1	1	1	1	1
SBP (17)	10	12	12	12	12	12	12
Sigma70-like (13)	5	6	6	8	5	6	9
Sir2 (2)	1	2	2	2	2	2	2
SNF2 (66)	28	25	25	28	27	26	28
SRS (1)	1	1	1	1	1	1	1
Swi4/Swi6 (2)	2	2	2	2	2	2	2
TAZ (13)	10	10	9	10	10	9	9
TCP (17)	11	11	10	13	10	12	13
TGA3 (4)	4	4	4	3	4	3	3
TLP (14)	13	13	14	14	13	13	12
Trihelix (45)	35	37	37	35	36	36	35
ULT (1)	1	1	1	1	1	1	1
VIP3 (2)	2	2	2	2	2	2	2
VOZ (4)	4	4	4	4	4	4	4
Whirly (4)	3	3	3	3	3	3	3
WRKY (64)	52	53	53	49	45	46	40
ZF-HD (3)	0	0	0	0	0	0	1
ZIM (19)	16	18	18	18	17	18	17
In total (2078)	1486	1517	1521	1526	1490	1487	1487
† Genes on the microarray were classified into TF families based on available Arabidopsis TF databases, including the Database of Arabidopsis Transcription Factors (DATF), Arabidopsis Gene Regulatory Information Server (AGRIS), Plant Transcription Factor Database (PlnTFDB), and RIKEN Arabidopsis Transcription Factor database (RARTF). Number in parentheses indicates the total number of genes on th…

## Sheet: Table S2
Table S2. Stage-specific mRNAs detected by the microarray during rooot development*
* Gene annotations were obtained from The TAIR database (TAIR10_pep_20101214). The signal intensity and detection call are shown for each probe set at each stage of development investigated. A, absent; P, present.
Stage	ProbeSetID	10days-1	10days-1.call	10days-2	10days-2.call	15days-1	15days-1.call	15days-2	15days-2.call	20days-1	20days-1.call	20days-2	20days-2.call	30days-1	30days-1.call	30days-2	30days-2.call	60days-1	60days-1.call	60days-2	60days-2.call	90days-1	90days-1.call	90days-2	90days-2.call	120days-1	120days-1.call	120days-2	120days-2.call	Hit name	E value	gene description
10days	IBTC1001432	466.493	P	473.913	P	169.225	A	278.565	A	124.243	A	138.686	A	113.301	A	141.495	A	76.5664	A	85.7785	A	74.5772	A	104.035	A	97.2761	A	87.4429	A	AT5G51200	2e-16	| Symbols: | Protein of unknown function (DUF3414) | chr5:20804926-20819408 FORWARD LENGTH=1838
10days	IBTC1010503	603.482	P	537.35	P	320.28	A	277.078	A	309.94	A	298.3	A	224.562	A	216.191	A	312.42	A	114.859	A	190.702	A	189.879	A	329.53	A	370.531	A	AT1G27500	2e-60	| Symbols: | Tetratricopeptide repeat (TPR)-like superfamily protein | chr1:9551629-9553654 REVERSE LENGTH=650
10days	IBTC1014021	428.635	P	466.122	P	271.161	A	262.68	A	165.165	A	173.679	A	248.92	A	226.063	A	234.394	A	270.726	A	312.631	A	282.34	A	270.684	A	267.031	A	AT5G45140	7e-56	| Symbols: NRPC2 | nuclear RNA polymerase C2 | chr5:18247416-18257713 REVERSE LENGTH=1161
10days	IBTC1015792	646.038	P	723.34	P	244.913	A	308.983	A	236.418	A	258.482	A	159.055	A	165.499	A	131.985	A	174.066	A	143.479	A	156.701	A	81.3738	A	39.9634	A
10days	IBTC1016944	411.069	P	491.993	P	196.569	A	182.225	A	150.992	A	96.6594	A	110.353	A	98.8133	A	98.2462	A	82.749	A	73.2113	A	62.3694	A	72.2778	A	33.2017	A	AT1G45201	5e-37	| Symbols: ATTLL1, TLL1 | triacylglycerol lipase-like 1 | chr1:17123889-17127497 FORWARD LENGTH=387
10days	IBTC1019643	553.765	P	493.424	P	307.093	A	339.849	A	221.552	A	263.046	A	278.067	A	263.023	A	259.935	A	218.06	A	219.462	A	252.725	A	74.6948	A	113.268	A	AT1G65790	3e-17	| Symbols: ARK1, RK1 | receptor kinase 1 | chr1:24468932-24472329 FORWARD LENGTH=843
10days	IBTC1020790	668.864	P	1065.2	P	69.413	A	251.97	A	252.465	A	301.904	A	70.9934	A	43.4821	A	35.1288	A	15.3623	A	18.406	A	14.1435	A	11.7386	A	30.2664	A
10days	IBTC1021489	460.185	P	486.172	P	354.291	A	298.25	A	365.209	A	341.889	A	156.855	A	90.0609	A	210.493	A	300.417	A	147.624	A	210.897	A	203.865	A	272.853	A	AT4G00450	7e-43	| Symbols: CRP, CCT | RNA polymerase II transcription mediators | chr4:202425-210666 FORWARD LENGTH=2253
10days	IBTC1022380	767.874	P	733.269	P	187.146	A	179.876	A	42.4578	A	148.314	A	38.9731	A	34.6902	A	90.3488	A	111.492	A	30.1513	A	137.053	A	86.795	A	129.914	A
10days	IBTC1025877	792.927	P	966.211	P	182.89	A	365.107	A	306.068	A	304.545	A	148.996	A	252.078	A	184.382	A	185.39	A	224.965	A	190.923	A	168.505	A	150.488	A	AT3G23050	3e-57	| Symbols: IAA7, AXR2 | indole-3-acetic acid 7 | chr3:8194768-8196716 FORWARD LENGTH=243
10days	IBTC1026189	663.871	P	449.907	P	61.597	A	121.147	A	79.8716	A	143.889	A	100.703	A	119.729	A	45.8248	A	37.495	A	29.3521	A	33.6103	A	54.2036	A	38.8748	A	AT1G64780	1e-63	| Symbols: ATAMT1;2, AMT1;2 | ammonium transporter 1;2 | chr1:24061021-24062565 REVERSE LENGTH=514
10days	IBTC1026833	564.811	P	475.302	P	207.502	A	368.417	A	178.748	A	315.744	A	193.189	A	250.534	A	72.128	A	51.84	A	91.5155	A	98.6134	A	81.5359	A	130.636	A
10days	IBTC1027728	487.12	P	520.31	P	222.717	A	260.782	A	165.972	A	121.604	A	108.689	A	101.984	A	149.732	A	95.8747	A	135.695	A	147.313	A	234.261	A	196.037	A	AT4G30870	3e-28	| Symbols: ATMUS81, MUS81 | Restriction endonuclease, type II-like superfamily protein | chr4:15028586-15032461 FORWARD LENGTH=659
10days	IBTC1028248	408.846	P	762.687	P	65.9241	A	34.7188	A	30.1567	A	79.0892	A	35.5369	A	39.5215	A	8.7829	A	38.3371	A	13.8675	A	28.5617	A	114.496	A	28.6477	A	AT3G23050	2e-52	| Symbols: IAA7, AXR2 | indole-3-acetic acid 7 | chr3:8194768-8196716 FORWARD LENGTH=243
10days	IBTC1029095	2057.46	P	554.872	P	48.2421	A	264.088	A	268.571	A	244.743	A	108.351	A	186.887	A	217.902	A	230.823	A	267.173	A	166.563	A	56.2244	A	77.5459	A	AT1G31970	6e-39	| Symbols: STRS1 | DEA(D/H)-box RNA helicase family protein | chr1:11479921-11482707 FORWARD LENGTH=537
10days	IBTC1029237	439.091	P	400.411	P	246.302	A	208.93	A	133.45	A	129.11	A	58.9555	A	58.9924	A	94.6042	A	76.1646	A	65.3563	A	83.765	A	79.4937	A	67.4742	A	AT1G18390	9e-23	| Symbols: | Protein kinase superfamily protein | chr1:6327463-6329935 FORWARD LENGTH=654
10days	IBTC1029620	411.199	P	487.82	P	83.6326	A	96.0725	A	47.6643	A	81.4496	A	10.8661	A	10.4351	A	28.3627	A	30.2994	A	19.3301	A	18.6438	A	21.1762	A	11.6326	A	AT1G33440	9e-29	| Symbols: | Major facilitator superfamily protein | chr1:12127712-12130327 REVERSE LENGTH=601
10days	IBTC1030021	596.985	P	756.964	P	355.493	A	194.229	A	248.636	A	293.607	A	398.342	A	207.262	A	127.506	A	173.125	A	130.014	A	266.638	A	271.894	A	300.559	A
10days	IBTC1032575	645.263	P	552.988	P	160.085	A	205.936	A	192.593	A	227.118	A	151.338	A	290.205	A	99.2372	A	112.349	A	64.6336	A	66.2416	A	175.169	A	138.381	A
10days	IBTC1032745	453.375	P	743.604	P	208.272	A	328.356	A	278.975	A	272.274	A	260.959	A	278.461	A	248.671	A	330.851	A	307.706	A	201.839	A	256.794	A	166.674	A
10days	IBTC1035113	1415.06	P	1574.25	P	38.7035	A	43.3747	A	14.1494	A	11.8484	A	39.0316	A	46.7985	A	44.677	A	19.7324	A	23.0012	A	16.5762	A	116.04	A	165.256	A	AT4G21870	1e-09	| Symbols: | HSP20-like chaperones superfamily protein | chr4:11603756-11604285 REVERSE LENGTH=134
10days	IBTC1035755	404.424	P	444.55	P	262.683	A	208.389	A	117.266	A	143.919	A	82.6884	A	58.3007	A	156.973	A	69.4534	A	93.8983	A	76.677	A	160.931	A	167.749	A	AT1G55730	2e-51	| Symbols: ATCAX5, CAX5 | cation exchanger 5 | chr1:20831387-20833941 REVERSE LENGTH=441
10days	IBTC1037295	600.389	P	462.188	P	244.884	A	347.439	A	218.298	A	273.549	A	114.144	A	131.373	A	182.554	A	121.962	A	96.499	A	180.868	A	75.6635	A	110.837	A	AT1G67520	8e-36	| Symbols: | lectin protein kinase family protein | chr1:25303439-25305857 REVERSE LENGTH=587
10days	IBTC1038130	976.351	P	871.554	P	66.8556	A	99.5652	A	74.3148	A	112.794	A	53.5663	A	52.904	A	44.2404	A	40.2515	A	39.3762	A	32.8312	A	159.053	A	146.783	A	AT5G57800	5e-64	| Symbols: FLP1, YRE, CER3, WAX2 | Fatty acid hydroxylase superfamily | chr5:23420589-23423832 FORWARD LENGTH=632
10days	IBTC1038631	414.67	P	444.762	P	394.108	A	285.595	A	381.989	A	314.866	A	241.499	A	215.108	A	378.191	A	286.707	A	285.537	A	263.03	A	236.782	A	182.71	A	AT2G44040	2e-25	| Symbols: | Dihydrodipicolinate reductase, bacterial/plant | chr2:18221985-18223998 REVERSE LENGTH=347
10days	IBTC1038947	435.472	P	401.812	P	226.92	A	256.877	A	135.786	A	187.569	A	294.313	A	288.745	A	304.801	A	257.504	A	205.157	A	276.485	A	109.498	A	304.232	A	AT4G12010	8e-22	| Symbols: | Disease resistance protein (TIR-NBS-LRR class) family | chr4:7197325-7201393 REVERSE LENGTH=1219
10days	IBTC1040253	1038.55	P	1906.34	P	127.679	A	368.673	A	103.433	A	308.089	A	51.7987	A	48.7378	A	22.443	A	40.4596	A	58.439	A	48.01	A	58.7474	A	54.7371	A	AT2G23170	3e-40	| Symbols: GH3.3 | Auxin-responsive GH3 family protein | chr2:9864125-9866502 REVERSE LENGTH=595
10days	IBTC1044298	565.813	P	432.817	P	244.954	A	233.879	A	129.294	A	151.8	A	85.487	A	93.512	A	136.698	A	60.4663	A	61.9985	A	84.5463	A	106.365	A	49.0097	A
10days	IBTC1044372	1143.02	P	417.923	P	238.449	A	338.496	A	238.802	A	236.547	A	159.886	A	233.706	A	242.26	A	202.659	A	75.9464	A	131.999	A	21.3624	A	27.5702	A	AT2G14960	8e-17	| Symbols: GH3.1 | Auxin-responsive GH3 family protein | chr2:6451659-6453670 REVERSE LENGTH=590
10days	IBTC1045603	456.87	P	443.144	P	253.004	A	235.097	A	254.236	A	226.812	A	266.384	A	204.767	A	238.791	A	350.5	A	224.322	A	235.287	A	248.373	A	185.694	A
10days	IBTC1045749	434.58	P	437.708	P	107.065	A	159.654	A	68.7837	A	57.0163	A	63.0287	A	73.9214	A	107.75	A	68.1652	A	206.117	A	87.028	A	217.011	A	377.094	A
10days	IBTC1047671	1789.94	P	1824.51	P	142.936	A	238.684	A	76.5058	A	146.499	A	43.2349	A	37.8107	A	66.7201	A	36.2196	A	57.0829	A	58.8055	A	225.907	A	246.49	A	AT5G57800	8e-79	| Symbols: FLP1, YRE, CER3, WAX2 | Fatty acid hydroxylase superfamily | chr5:23420589-23423832 FORWARD LENGTH=632
10days	IBTC1047756	427.247	P	421.591	P	202.565	A	344.774	A	244.495	A	245.711	A	127.746	A	160.915	A	122.709	A	185.177	A	135.514	A	177.18	A	176.06	A	140.032	A
10days	IBTC1049368	439.658	P	485.017	P	264.201	A	326.594	A	265.844	A	232.214	A	201.216	A	133.103	A	220.186	A	187.819	A	189.254	A	208.677	A	274.395	A	231.197	A
10days	IBTC1049511	672.742	P	408.282	P	382.494	A	345.816	A	244.727	A	242.151	A	33.988	A	29.7355	A	174.549	A	179.93	A	72.1566	A	158.732	A	56.4188	A	27.4721	A	AT4G11350	1e-24	| Symbols: | Protein of unknown function (DUF604) | chr4:6901714-6902664 FORWARD LENGTH=316
10days	IBTC1050554	579.547	P	410.631	P	292.39	A	244.558	A	289.769	A	276.38	A	169	A	127.03	A	326.024	A	251.806	A	149.77	A	234.294	A	197.137	A	187.915	A	AT5G06440	7e-48	| Symbols: | BEST Arabidopsis thaliana protein match is: Polyketide cyclase/dehydrase and lipid transport superfamily protein (TAIR:AT3G11720.3); Has 157 Blast hits to 155 proteins in 41 species: Archae - 0; Bacteria - 6; Metazoa - 5; Fungi - 6; Plants - 99; Viruses - 0; Other Eukaryotes - 41 (source: NCBI BLink). | chr5:1964641-1966807 REVERSE LENGTH=479
10days	IBTC1053214	564.534	P	524.155	P	333.641	A	310.373	A	257.324	A	296.045	A	146.715	A	139.619	A	285.509	A	193.937	A	187	A	243.437	A	114.199	A	161.59	A
10days	IBTC1056100	788.647	P	448.472	P	88.566	A	147.917	A	84.5463	A	115.747	A	33.0499	A	38.8233	A	73.2266	A	22.9441	A	64.0754	A	39.3416	A	57.9442	A	61.383	A	AT3G49690	4e-42	| Symbols: RAX3, MYB84, ATMYB84 | myb domain protein 84 | chr3:18427941-18429100 FORWARD LENGTH=310
10days	IBTC1056702	428.588	P	519.461	P	124.889	A	93.5807	A	65.86	A	46.791	A	76.0131	A	81.8845	A	116.208	A	74.8426	A	156.902	A	165.633	A	245.785	A	243.363	A	AT3G29180	4e-36	| Symbols: | Protein of unknown function (DUF1336) | chr3:11149073-11151322 FORWARD LENGTH=513
10days	IBTC1057382	1298.16	P	1362.86	P	82.498	A	225.037	A	111.713	A	55.6528	A	29.3461	A	13.8444	A	10.2145	A	14.1052	A	22.815	A	23.4166	A	10.5138	A	8.0381	A
10days	IBTC1059945	980.718	P	1107.61	P	359.656	A	381.836	A	88.4125	A	176.934	A	110.855	A	125.296	A	65.6192	A	78.1562	A	55.5431	A	245.598	A	81.088	A	32.1584	A	AT2G32620	3e-47	| Symbols: ATCSLB02, CSLB02, ATCSLB2 | cellulose synthase-like B | chr2:13840744-13844324 FORWARD LENGTH=757
10days	IBTC1060068	439.172	P	461.576	P	180.424	A	193.967	A	219.583	A	195.93	A	289.678	A	256.85	A	392.342	A	368.314	A	228.3	A	329.775	A	80.1523	A	156.236	A	AT2G32240	5e-36	| Symbols: | FUNCTIONS IN: molecular_function unknown; INVOLVED IN: response to cadmium ion; LOCATED IN: plasma membrane; EXPRESSED IN: 25 plant structures; EXPRESSED DURING: 13 growth stages; CONTAINS InterPro DOMAIN/s: Prefoldin (InterPro:IPR009053); BEST Arabidopsis thaliana protein match is: unknown protein (TAIR:AT1G05320.3); Has 470429 Blast hits to 168274 proteins in 4282 species: Archae -…
10days	IBTC1060769	434.597	P	834.817	P	241.935	A	151.37	A	82.9503	A	106.937	A	66.2115	A	50.6661	A	160.979	A	146.953	A	90.8084	A	155.899	A	160.28	A	152.96	A	AT1G74960	8e-49	| Symbols: FAB1 | fatty acid biosynthesis 1 | chr1:28152564-28155948 REVERSE LENGTH=541
10days	IBTC1062063	858.74	P	843.283	P	388.568	A	383.47	A	194.05	A	189.712	A	73.8274	A	47.8102	A	130.414	A	178.548	A	43.991	A	111.117	A	34.3692	A	52.4851	A
10days	IBTC1063097	805.181	P	625.385	P	23.2202	A	43.4167	A	145.882	A	131.109	A	23.289	A	18.4872	A	16.3425	A	12.3356	A	10.7107	A	61.9866	A	8.7519	A	21.034	A	AT3G54540	1e-14	| Symbols: ATGCN4, GCN4 | general control non-repressible 4 | chr3:20190393-20192564 FORWARD LENGTH=723
10days	IBTC1063261	617.452	P	876.319	P	295.025	A	212.6	A	238.007	A	241.056	A	10.3873	A	7.9686	A	49.8521	A	151.187	A	15.9992	A	49.9461	A	10.5929	A	4.6215	A
10days	IBTC1065434	661.938	P	495.677	P	72.1015	A	135.24	A	206.885	A	167.991	A	26.1286	A	24.346	A	81.9895	A	117.234	A	56.1903	A	86.4042	A	52.2564	A	22.8858	A	AT1G66120	3e-42	| Symbols: | AMP-dependent synthetase and ligase family protein | chr1:24612640-24614690 FORWARD LENGTH=572
10days	IBTC1065511	545.678	P	915	P	120.928	A	220.028	A	186.627	A	230.205	A	96.6799	A	142.648	A	171.734	A	163.092	A	99.5729	A	107.493	A	153.977	A	121.917	A
10days	IBTC1068496	827.115	P	429.135	P	285.874	A	206.671	A	106.248	A	136.442	A	28.9405	A	17.4434	A	16.4509	A	35.409	A	13.2286	A	45.9444	A	19.3226	A	18.589	A	AT1G07160	9e-13	| Symbols: | Protein phosphatase 2C family protein | chr1:2198155-2199678 REVERSE LENGTH=380
10days	IBTC1070884	472.654	P	474.755	P	190.601	A	201.199	A	122.171	A	146.048	A	162.496	A	234.461	A	84.4723	A	136.928	A	83.4258	A	71.5534	A	102.273	A	113.144	A	AT3G10960	1e-36	| Symbols: ATAZG1, AZG1 | AZA-guanine resistant1 | chr3:3424986-3426725 REVERSE LENGTH=579
10days	IBTC1071304	458.691	P	581.72	P	66.5732	A	132.712	A	68.5932	A	87.1828	A	16.9746	A	12.3628	A	80.4721	A	70.2734	A	39.4977	A	30.8998	A	86.7604	A	48.803	A	AT5G54370	1e-33	| Symbols: | Late embryogenesis abundant (LEA) protein-related | chr5:22075334-22076567 FORWARD LENGTH=337
10days	IBTC1071470	624.488	P	1263.36	P	153.017	A	260.045	A	147.933	A	245.106	A	180.159	A	136.817	A	177.268	A	78.1193	A	107.483	A	149.862	A	48.4091	A	45.2286	A
10days	IBTC1072996	437.588	P	590.158	P	218.471	A	309.224	A	70.8337	A	86.8279	A	32.2711	A	48.3253	A	66.7356	A	45.4711	A	22.0286	A	41.9891	A	34.3917	A	12.9509	A
10days	IBTC1074147	754.917	P	802.103	P	355.267	A	217.125	A	249.398	A	215.298	A	393.298	A	336.646	A	197.385	A	240.742	A	211.463	A	236.283	A	306.089	A	328.728	A	AT2G37900	6e-22	| Symbols: | Major facilitator superfamily protein | chr2:15864396-15866408 REVERSE LENGTH=575
10days	IBTC1010979	689.827	P	470.095	P	248.105	A	193.915	A	127.593	A	156.604	A	39.3128	A	62.0601	A	161.411	A	168.09	A	48.1458	A	270.32	A	24.905	A	19.9174	A	AT4G15560	1e-140	| Symbols: CLA1, DEF, CLA, DXS, DXPS2 | Deoxyxylulose-5-phosphate synthase | chr4:8884218-8887254 FORWARD LENGTH=717
10days	IBTC1012803	947.645	P	728.945	P	154.967	A	136.817	A	199.729	A	302.36	A	44.9219	A	50.3877	A	84.6303	A	134.238	A	108.05	A	129.983	A	145.193	A	44.2632	A	AT4G33430	8e-21	| Symbols: BAK1, RKS10, SERK3, ELG, ATSERK3, ATBAK1 | BRI1-associated receptor kinase | chr4:16086654-16090288 REVERSE LENGTH=615
10days	IBTC1016860	544.526	P	607.455	P	269.387	A	218.143	A	101.246	A	118.529	A	24.5701	A	52.81	A	152.16	A	156.558	A	125.636	A	197.038	A	57.9494	A	23.7517	A	AT1G69730	2e-113	| Symbols: | Wall-associated kinase family protein | chr1:26228703-26231339 REVERSE LENGTH=792
10days	IBTC1018269	418.731	P	530.944	P	387.11	A	253.734	A	357.565	A	375.132	A	276.021	A	205.204	A	188.555	A	372.515	A	117.976	A	319.252	A	224.33	A	254.969	A
10days	IBTC1019869	567.351	P	1025.96	P	394.344	A	387.903	A	183.846	A	208.96	A	43.078	A	39.9133	A	62.6645	A	85.7469	A	135.681	A	166.943	A	114.818	A	23.3105	A
10days	IBTC1027248	469.25	P	424.244	P	217.881	A	159.052	A	182.014	A	134.839	A	36.6133	A	20.0557	A	65.8369	A	84.2265	A	194.858	A	153.562	A	107.936	A	100.991	A	AT1G19640	8e-98	| Symbols: JMT | jasmonic acid carboxyl methyltransferase | chr1:6789166-6791708 REVERSE LENGTH=389
10days	IBTC1027344	614.963	P	792.953	P	159.979	A	310.148	A	354.242	A	324.086	A	210.78	A	279.261	A	196.322	A	398.019	A	208.461	A	244.311	A	70.4868	A	88.6118	A
10days	IBTC1029421	595.763	P	839.979	P	226.21	A	183.047	A	334.867	A	241.219	A	363.729	A	212.01	A	174.946	A	323.704	A	254.577	A	241.508	A	261.88	A	299.236	A	AT1G30790	2e-18	| Symbols: | F-box and associated interaction domains-containing protein | chr1:10932713-10933912 FORWARD LENGTH=399
10days	IBTC1032380	436.737	P	485.825	P	276.399	A	290.716	A	294.282	A	384.2	A	127.066	A	81.1736	A	304.417	A	281.325	A	264.017	A	264.809	A	357.643	A	291.002	A
10days	IBTC1033203	1591.47	P	1197.08	P	231.926	A	377.152	A	247.354	A	369.908	A	263.233	A	300.388	A	120.052	A	170.304	A	163.583	A	138.502	A	99.0864	A	73.091	A	AT3G61510	2e-106	| Symbols: ACS1, AT-ACS1 | ACC synthase 1 | chr3:22763495-22765730 REVERSE LENGTH=488
10days	IBTC1034542	573.509	P	656.155	P	345.049	A	395.699	A	388.483	A	293.072	A	218.403	A	197.053	A	195.846	A	202.045	A	205.128	A	273.682	A	116.545	A	113.647	A	AT1G67850	4e-99	| Symbols: | Protein of unknown function (DUF707) | chr1:25439204-25441904 FORWARD LENGTH=404
10days	IBTC1042710	801.203	P	968.092	P	94.7313	A	192.309	A	96.3505	A	157.185	A	32.1008	A	42.3989	A	77.5636	A	119.711	A	55.9579	A	89.6972	A	26.1353	A	17.8128	A
10days	IBTC1042828	935.577	P	866.446	P	270.729	A	254.043	A	210.679	A	259.427	A	69.8476	A	44.5261	A	163.902	A	283.757	A	79.6827	A	173.663	A	13.1224	A	26.1801	A	AT5G55050	7e-15	| Symbols: | GDSL-like Lipase/Acylhydrolase superfamily protein | chr5:22337745-22339741 FORWARD LENGTH=376
10days	IBTC1044898	742.709	P	913.635	P	308.899	A	299.33	A	138.951	A	165.2	A	27.6894	A	30.952	A	215.003	A	234.51	A	265.196	A	291.128	A	219.542	A	41.5827	A	AT1G19390	7e-27	| Symbols: | Wall-associated kinase family protein | chr1:6700772-6703368 REVERSE LENGTH=788
10days	IBTC1045669	426.259	P	421.035	P	227.146	A	319.433	A	282.599	A	361.502	A	206.84	A	262.649	A	280.738	A	354.369	A	302.619	A	269.44	A	205.861	A	187.886	A
10days	IBTC1048358	1183.94	P	1154.34	P	314.755	A	252.053	A	161.481	A	176.957	A	66.2726	A	47.4573	A	153.915	A	239.292	A	126.12	A	330.286	A	115.111	A	261.263	A	AT5G41340	2e-37	| Symbols: UBC4, ATUBC4 | ubiquitin conjugating enzyme 4 | chr5:16538296-16539956 REVERSE LENGTH=187
10days	IBTC1050175	475.37	P	962.028	P	244.938	A	344.332	A	118.695	A	175.243	A	134.638	A	164.286	A	140.728	A	126.858	A	152.521	A	262.645	A	91.2921	A	162.897	A
10days	IBTC1051030	417.639	P	467.482	P	251.981	A	387.094	A	362.342	A	347.939	A	260.889	A	358.298	A	324.673	A	368.175	A	336.95	A	357.774	A	297.269	A	298.283	A
10days	IBTC1054081	570.929	P	697.825	P	138.773	A	254.023	A	332.339	A	69.9949	A	210.689	A	217.153	A	224.06	A	178.095	A	243.833	A	235.312	A	177.184	A	224.256	A	AT4G01440	6e-29	| Symbols: | nodulin MtN21 /EamA-like transporter family protein | chr4:596531-598512 FORWARD LENGTH=365
10days	IBTC1058079	578.468	P	576.921	P	281.14	A	336.484	A	342.135	A	378.646	A	179.942	A	144.83	A	155.309	A	358.577	A	55.7578	A	157.422	A	88.6381	A	78.7738	A	AT1G78550	2e-42	| Symbols: | 2-oxoglutarate (2OG) and Fe(II)-dependent oxygenase superfamily protein | chr1:29545031-29546360 REVERSE LENGTH=356
10days	IBTC1060634	430.888	P	436.384	P	277.139	A	284.901	A	240.541	A	244.033	A	70.385	A	48.2399	A	143.092	A	354.538	A	153.84	A	328.917	A	46.641	A	70.3257	A
10days	IBTC1061397	804.282	P	734.374	P	292.162	A	139.973	A	148.179	A	261.223	A	78.238	A	108.721	A	57.9073	A	170.435	A	106.807	A	266.605	A	198.247	A	83.044	A	AT2G29420	2e-47	| Symbols: ATGSTU7, GST25, GSTU7 | glutathione S-transferase tau 7 | chr2:12618111-12618871 REVERSE LENGTH=227
10days	IBTC1061733	549.021	P	625.08	P	319.978	A	374.829	A	279.852	A	238.39	A	142.142	A	207.483	A	215.934	A	363.286	A	181.847	A	196.498	A	144.058	A	106.212	A
10days	IBTC1061841	814.818	P	886.406	P	372.212	A	369.475	A	139.985	A	210.732	A	151.278	A	146.871	A	173.813	A	117.073	A	90.6366	A	341.305	A	163.399	A	81.2605	A	AT3G12610	1e-18	| Symbols: DRT100 | Leucine-rich repeat (LRR) family protein | chr3:4006661-4007779 REVERSE LENGTH=372
10days	IBTC1064057	697.765	P	972.822	P	269.319	A	339.917	A	189.885	A	258.515	A	171.08	A	222.773	A	84.3436	A	107.934	A	152.188	A	140.978	A	45.6384	A	54.9806	A
10days	IBTC1064597	1352.75	P	1146.1	P	356.966	A	342.528	A	178.965	A	183.955	A	183.409	A	199.9	A	182.247	A	293.793	A	269.503	A	329.595	A	242.97	A	92.6951	A	AT1G71390	3e-12	| Symbols: AtRLP11, RLP11 | receptor like protein 11 | chr1:26906453-26908807 FORWARD LENGTH=784
10days	IBTC1065312	406.566	P	597.933	P	394.357	A	209.562	A	181.868	A	211.585	A	194.81	A	141	A	199.872	A	386.992	A	232.219	A	260.876	A	367.084	A	304.087	A
10days	IBTC1072676	810.902	P	403.665	P	335.098	A	391.058	A	270.965	A	304.06	A	103.168	A	108.84	A	120.6	A	72.9869	A	52.1085	A	247.268	A	48.9446	A	26.9167	A
10days	IBTC1000483	502.719	P	422.923	P	264.674	A	233.697	A	29.1027	A	34.8387	A	21.4513	A	26.8724	A	314.26	A	285.798	A	23.5068	A	60.0483	A	31.6238	A	25.9949	A			no hit
10days	IBTC1007370	482.632	P	535.607	P	256.129	A	246.605	A	289.328	A	205.811	A	125.835	A	93.4596	A	208.972	A	295.412	A	245.993	A	276.831	A	280.658	A	213.433	A	AT1G65780	3e-40	| Symbols: | P-loop containing nucleoside triphosphate hydrolases superfamily protein | chr1:24462958-24466888 REVERSE LENGTH=1065
10days	IBTC1012490	2013.28	P	6932.68	P	152.184	A	198.284	A	140.553	A	281.479	A	36.9503	A	25.9589	A	331.895	A	346.417	A	47.7373	A	123.584	A	147.57	A	63.1842	A	AT3G13610	5e-113	| Symbols: | 2-oxoglutarate (2OG) and Fe(II)-dependent oxygenase superfamily protein | chr3:4449448-4450616 FORWARD LENGTH=361
10days	IBTC1013796	460.554	P	556.297	P	167.546	A	246.612	A	229.906	A	194.556	A	146.57	A	207.019	A	119.331	A	311.342	A	87.2773	A	152.945	A	110.307	A	129.72	A	AT2G15680	4e-30	| Symbols: | Calcium-binding EF-hand family protein | chr2:6831024-6831587 FORWARD LENGTH=187
10days	IBTC1014789	873.647	P	763.693	P	257.747	A	316.238	A	74.3229	A	127.254	A	77.0702	A	92.087	A	96.7875	A	104.991	A	107.569	A	156.691	A	250.834	A	236.606	A	AT1G16130	4e-90	| Symbols: WAKL2 | wall associated kinase-like 2 | chr1:5525634-5528047 FORWARD LENGTH=748
10days	IBTC1016467	628.38	P	886.104	P	289.49	A	353.672	A	222.419	A	159.512	A	194.421	A	218.167	A	112.362	A	162.28	A	146.206	A	190.726	A	128.704	A	104.735	A	AT5G56720	6e-31	| Symbols: | Lactate/malate dehydrogenase family protein | chr5:22945537-22946718 FORWARD LENGTH=339
10days	IBTC1017283	430.609	P	556.33	P	227.138	A	294.267	A	191.14	A	271.192	A	193.751	A	204.467	A	238.291	A	194.065	A	208.051	A	215.497	A	306.752	A	283.905	A	AT1G06780	1e-78	| Symbols: GAUT6 | galacturonosyltransferase 6 | chr1:2083689-2086853 FORWARD LENGTH=602
10days	IBTC1017561	1202.54	P	1855.98	P	321.856	A	272.574	A	219.68	A	286.107	A	67.652	A	65.1419	A	129.45	A	114.465	A	100.592	A	315.585	A	147.414	A	56.0089	A	AT2G37040	5e-43	| Symbols: PAL1, ATPAL1 | PHE ammonia lyase 1 | chr2:15557602-15560237 REVERSE LENGTH=725
10days	IBTC1017624	435.893	P	501.772	P	325.324	A	391.204	A	228.777	A	104.782	A	240.899	A	297.879	A	286.959	A	95.9604	A	254.89	A	298.843	A	183.041	A	193.03	A	AT5G67220	3e-35	| Symbols: | FMN-linked oxidoreductases superfamily protein | chr5:26820276-26821926 REVERSE LENGTH=423
10days	IBTC1017853	430.419	P	538.907	P	152.031	A	354.422	A	165.489	A	191.742	A	127.96	A	159.189	A	221.115	A	352.138	A	192.104	A	156.386	A	119.582	A	158.669	A			no hit
10days	IBTC1018340	791.464	P	734.222	P	172.614	A	365.451	A	137.425	A	121.819	A	76.4365	A	58.425	A	27.0767	A	131.058	A	26.5726	A	74.1562	A	102.009	A	62.9811	A			no hit
10days	IBTC1021881	471.435	P	425.33	P	249.532	A	199.489	A	65.9497	A	36.0757	A	12.094	A	18.6079	A	320.611	A	329.562	A	24.6795	A	67.0004	A	36.3867	A	43.7557	A			no hit
10days	IBTC1028341	637.806	P	719.683	P	80.0258	A	148.16	A	44.637	A	66.0736	A	86.9259	A	142.461	A	87.0236	A	50.145	A	126.587	A	98.0674	A	197.761	A	288.272	A			no hit
10days	IBTC1030401	572.91	P	668.928	P	361.186	A	317.317	A	79.5157	A	117.141	A	61.6352	A	118.936	A	178.399	A	112.809	A	137.967	A	243.195	A	226.187	A	172.064	A			no hit
10days	IBTC1039792	873.935	P	412.233	P	261.459	A	212.905	A	128.236	A	155.676	A	82.6939	A	83.5614	A	227.982	A	223.821	A	47.9011	A	133.763	A	262.926	A	238.742	A	AT3G18070	1e-31	| Symbols: BGLU43 | beta glucosidase 43 | chr3:6187294-6189947 FORWARD LENGTH=501
10days	IBTC1040064	481.869	P	806.51	P	66.5081	A	138.573	A	173.622	A	186.443	A	94.3198	A	137.633	A	131.084	A	285.247	A	140.894	A	122.005	A	381.654	A	183.972	A	AT3G04730	5e-49	| Symbols: IAA16 | indoleacetic acid-induced protein 16 | chr3:1288993-1290415 REVERSE LENGTH=236
10days	IBTC1040336	457.512	P	454.128	P	148.194	A	221.067	A	84.8228	A	124.495	A	145.498	A	259.435	A	94.5985	A	138.275	A	166.107	A	151.001	A	198.758	A	337.723	A			no hit
10days	IBTC1042905	629.223	P	2376.05	P	84.1494	A	93.2769	A	113.014	A	180.935	A	17.3463	A	14.1972	A	183.091	A	197.25	A	58.7463	A	103.221	A	152.414	A	122.938	A	AT3G13610	3e-58	| Symbols: | 2-oxoglutarate (2OG) and Fe(II)-dependent oxygenase superfamily protein | chr3:4449448-4450616 FORWARD LENGTH=361
10days	IBTC1043073	765.968	P	1099.35	P	150.721	A	116.781	A	105.723	A	129.332	A	27.126	A	20.8518	A	28.3287	A	81.9068	A	36.5635	A	55.6996	A	44.2513	A	31.0709	A	AT3G14260	2e-30	| Symbols: | Protein of unknown function (DUF567) | chr3:4747986-4748779 REVERSE LENGTH=230
10days	IBTC1044462	462.889	P	789.132	P	192.706	A	322.167	A	133	A	165.888	A	201.504	A	291.374	A	350.554	A	310.599	A	271.309	A	209.545	A	332.801	A	360.769	A	AT1G24430	4e-20	| Symbols: | HXXXD-type acyl-transferase family protein | chr1:8658190-8659497 REVERSE LENGTH=435
10days	IBTC1045071	571.204	P	672.728	P	252.438	A	211.221	A	84.4598	A	151.784	A	61.529	A	69.6519	A	64.3037	A	81.3429	A	35.9214	A	90.4748	A	97.0585	A	93.9176	A			no hit
10days	IBTC1047510	710.892	P	706.047	P	79.1772	A	163.76	A	29.0746	A	53.4392	A	9.0265	A	10.8317	A	92.9464	A	58.3953	A	18.114	A	67.0548	A	30.9237	A	30.1394	A			no hit
10days	IBTC1048083	732.554	P	767.469	P	330.632	A	283.131	A	131.869	A	171.087	A	83.2227	A	157.925	A	93.2117	A	94.7597	A	37.0174	A	109.848	A	43.4102	A	39.4665	A			no hit
10days	IBTC1049349	424.632	P	410.901	P	178.507	A	230.757	A	168.718	A	201.685	A	235.567	A	283.782	A	327.9	A	309.509	A	277.683	A	313.788	A	289.515	A	236.58	A			no hit
10days	IBTC1049663	523.701	P	430.352	P	109.321	A	164.236	A	73.3388	A	105.834	A	145.861	A	244.673	A	25.8999	A	130.686	A	264.358	A	179.698	A	103.506	A	81.2322	A			no hit
10days	IBTC1049884	413.076	P	680.159	P	290.194	A	185.299	A	144.595	A	138.385	A	103.415	A	105.163	A	137.136	A	286.209	A	157.929	A	278.443	A	287.92	A	350.522	A			no hit
10days	IBTC1049978	439.812	P	1197.5	P	184.669	A	152.202	A	61.5459	A	71.5639	A	31.4655	A	24.9421	A	60.7594	A	56.4946	A	49.0593	A	80.0356	A	45.1662	A	58.7225	A	AT5G24600	9e-36	| Symbols: | Protein of unknown function, DUF599 | chr5:8421697-8423342 REVERSE LENGTH=243
10days	IBTC1051528	446.321	P	411.306	P	201.203	A	234.983	A	250.175	A	294.22	A	256.999	A	232.65	A	300.227	A	289.509	A	326.928	A	358.866	A	284.45	A	349.51	A			no hit
10days	IBTC1052348	504.599	P	888.877	P	205.198	A	305.233	A	65.9743	A	158.966	A	13.162	A	20.4965	A	20.8842	A	36.0184	A	25.2111	A	57.889	A	9.8602	A	15.5136	A			no hit
10days	IBTC1054938	1000.57	P	731.204	P	170.185	A	306.33	A	101.112	A	147.71	A	79.5098	A	70.7543	A	99.044	A	124.949	A	119.069	A	208.81	A	290.834	A	199.023	A			no hit
10days	IBTC1055002	502.714	P	694.122	P	164.079	A	318.958	A	170.133	A	153.278	A	356.749	A	260.423	A	191.778	A	214.062	A	201.92	A	204.937	A	148.603	A	164.852	A	AT1G56120	9e-22	| Symbols: | Leucine-rich repeat transmembrane protein kinase | chr1:20987288-20993072 REVERSE LENGTH=1047
10days	IBTC1056780	527.244	P	1043.47	P	228.73	A	303.91	A	123.54	A	166.293	A	42.1133	A	36.2309	A	16.0185	A	69.5923	A	16.7956	A	48.8724	A	156.097	A	84.6141	A	AT2G45660	4e-15	| Symbols: AGL20, SOC1, ATSOC1 | AGAMOUS-like 20 | chr2:18807799-18810193 REVERSE LENGTH=214
10days	IBTC1056851	497.689	P	560.419	P	213.153	A	279.777	A	155.899	A	143.753	A	204.163	A	228.325	A	204.265	A	318.115	A	142.153	A	208.017	A	242.508	A	258.755	A			no hit
10days	IBTC1057951	1077.15	P	1239.55	P	370.102	A	307.648	A	392.712	A	336.082	A	282.233	A	126.718	A	217.165	A	172.545	A	151.336	A	192.442	A	148.43	A	141.013	A			no hit
10days	IBTC1059382	740.767	P	751.346	P	180.302	A	228.73	A	78.3129	A	108.427	A	65.7429	A	48.8839	A	87.3259	A	148.375	A	59.8465	A	190.275	A	22.93	A	27.6207	A	AT1G59870	8e-62	| Symbols: PEN3, PDR8, ATPDR8, ABCG36, ATABCG36 | ABC-2 and Plant PDR ABC-type transporter family protein | chr1:22034661-22039844 FORWARD LENGTH=1469
10days	IBTC1059383	1085.15	P	859.075	P	139.688	A	157.403	A	68.7483	A	91.0922	A	65.6528	A	35.7163	A	62.4638	A	92.9295	A	86.681	A	152.448	A	15.8737	A	17.5745	A	AT1G59870	2e-86	| Symbols: PEN3, PDR8, ATPDR8, ABCG36, ATABCG36 | ABC-2 and Plant PDR ABC-type transporter family protein | chr1:22034661-22039844 FORWARD LENGTH=1469
10days	IBTC1060903	621.662	P	682.373	P	379.348	A	298.246	A	140.505	A	295.14	A	42.6529	A	43.4008	A	153.987	A	88.1388	A	21.8454	A	122.928	A	23.3584	A	49.6585	A	AT2G39210	9e-105	| Symbols: | Major facilitator superfamily protein | chr2:16366287-16368231 REVERSE LENGTH=601
10days	IBTC1060904	916.482	P	1110.94	P	107.149	A	236.6	A	82.483	A	190.425	A	179.05	A	118.727	A	146.205	A	220.911	A	31.1579	A	177.103	A	58.1361	A	48.5965	A	AT1G23010	1e-121	| Symbols: LPR1 | Cupredoxin superfamily protein | chr1:8147353-8149580 FORWARD LENGTH=581
10days	IBTC1061658	615.65	P	1079.08	P	265.048	A	236.572	A	150.773	A	193.675	A	57.0064	A	43.2044	A	108.302	A	114.63	A	134.615	A	142.763	A	80.9825	A	48.4005	A	AT2G38290	6e-53	| Symbols: ATAMT2, AMT2;1, AMT2 | ammonium transporter 2 | chr2:16039672-16042291 REVERSE LENGTH=475
10days	IBTC1062576	891.838	P	796.359	P	348.205	A	288.222	A	145.947	A	160.291	A	102.305	A	108.257	A	153.467	A	248.373	A	90.6072	A	188.986	A	169.445	A	73.0749	A			no hit
10days	IBTC1064541	481.281	P	428.623	P	43.9211	A	170.81	A	72.9626	A	159.462	A	17.5961	A	27.2388	A	18.8477	A	141.87	A	29.5882	A	149.872	A	48.0473	A	30.3281	A	AT5G60390	5e-25	| Symbols: | GTP binding Elongation factor Tu family protein | chr5:24289226-24290675 FORWARD LENGTH=449
10days	IBTC1065282	919.483	P	789.693	P	79.251	A	362.019	A	130.161	A	246.615	A	56.6511	A	99.3661	A	31.952	A	85.7613	A	36.0802	A	92.2577	A	32.51	A	19.0717	A	AT5G13490	3e-65	| Symbols: AAC2 | ADP/ATP carrier 2 | chr5:4336034-4337379 FORWARD LENGTH=385
10days	IBTC1065455	639.293	P	923.95	P	192.223	A	162.624	A	160.667	A	140.978	A	175.275	A	123.765	A	74.7402	A	160.848	A	72.9732	A	163.328	A	44.1748	A	37.7074	A	AT5G12080	3e-31	| Symbols: MSL10, ATMSL10 | mechanosensitive channel of small conductance-like 10 | chr5:3898182-3900923 REVERSE LENGTH=734
10days	IBTC1066513	462.512	P	453.914	P	384.083	A	382.285	A	182.034	A	131.197	A	205.01	A	353.638	A	214.037	A	171.428	A	124.418	A	150.41	A	113.335	A	41.6595	A			no hit
10days	IBTC1067548	543.959	P	2333.44	P	25.9505	A	54.5774	A	34.4817	A	18.1292	A	12.0269	A	18.1934	A	61.3088	A	163.653	A	17.0738	A	327.91	A	8.6838	A	33.9159	A			no hit
10days	IBTC1067973	519.461	P	434.35	P	244.994	A	359.197	A	180.594	A	228.085	A	273.875	A	363.069	A	276.366	A	283.272	A	300.412	A	256.205	A	327.657	A	384.488	A			no hit
10days	IBTC1068563	597.933	P	414.553	P	150.868	A	269.148	A	147.378	A	155.181	A	127.039	A	155.852	A	193.187	A	190.138	A	106.638	A	119.558	A	61.1693	A	79.4334	A			no hit
10days	IBTC1068821	831.462	P	698.807	P	201.469	A	253.453	A	231.625	A	340.625	A	245.889	A	343.778	A	103.672	A	234.06	A	42.1772	A	391.094	A	16.3911	A	19.0037	A			no hit
10days	IBTC1069011	696.262	P	854.108	P	167.256	A	223.598	A	117.823	A	129.599	A	70.0964	A	91.2396	A	76.5494	A	70.1463	A	56.2247	A	73.3951	A	66.547	A	26.944	A	AT1G20860	6e-21	| Symbols: PHT1;8 | phosphate transporter 1;8 | chr1:7254007-7258677 REVERSE LENGTH=534
10days	IBTC1069924	511.47	P	933.923	P	249.91	A	298.063	A	185.834	A	234.564	A	240.408	A	268.882	A	201.123	A	170.031	A	167.686	A	224.982	A	111.038	A	231.233	A			no hit
10days	IBTC1070311	798.883	P	679.49	P	132.176	A	379.708	A	371.517	A	351.134	A	140.894	A	316.812	A	338.145	A	301.951	A	193.413	A	96.6361	A	280.64	A	164.92	A	AT4G15390	1e-08	| Symbols: | HXXXD-type acyl-transferase family protein | chr4:8792941-8794281 REVERSE LENGTH=446
10days	IBTC1071547	899.59	P	451.366	P	118.82	A	270.198	A	300.014	A	336.282	A	238.18	A	231.82	A	122.992	A	74.1032	A	116.342	A	201.927	A	54.9702	A	52.1	A	AT3G12203	7e-22	| Symbols: scpl17 | serine carboxypeptidase-like 17 | chr3:3891357-3893956 REVERSE LENGTH=437
10days	IBTC1071699	628.628	P	1710.63	P	175.077	A	273.902	A	126.85	A	86.8279	A	100.154	A	80.9131	A	202.085	A	178.269	A	189.027	A	240.346	A	201.174	A	342.597	A	AT5G19400	2e-30	| Symbols: SMG7 | Telomerase activating protein Est1 | chr5:6540603-6544262 FORWARD LENGTH=1059
10days	IBTC1071835	515.035	P	682.953	P	171.359	A	135.652	A	204.604	A	151.524	A	122.035	A	106.435	A	104.965	A	221.74	A	82.0669	A	177.383	A	111.13	A	162.108	A	AT2G39830	1e-08	| Symbols: DAR2 | DA1-related protein 2 | chr2:16619950-16623658 REVERSE LENGTH=528
10days	IBTC1072234	646.603	P	599.951	P	244.093	A	261.326	A	190.095	A	239.632	A	53.8965	A	74.145	A	82.6985	A	131.67	A	47.3236	A	88.7618	A	48.8288	A	15.3002	A			no hit
10days	IBTC1072475	1697.48	P	1516.01	P	358.948	A	315.821	A	257.568	A	262.035	A	251.403	A	275.466	A	314.96	A	222.267	A	169.917	A	126.343	A	220.157	A	111.807	A	AT5G06570	1e-24	| Symbols: | alpha/beta-Hydrolases superfamily protein | chr5:2008075-2011013 REVERSE LENGTH=329
10days	IBTC1073702	482.1	P	484.378	P	210.563	A	230.029	A	269.732	A	242.668	A	144.13	A	160.122	A	230.3	A	277.943	A	174.822	A	270.072	A	91.5246	A	46.7129	A	AT3G10410	1e-61	| Symbols: SCPL49, CPY | SERINE CARBOXYPEPTIDASE-LIKE 49 | chr3:3235518-3238063 REVERSE LENGTH=516
10days	IBTC1073797	443.606	P	500.572	P	77.8052	A	227.345	A	252.066	A	307.936	A	73.6614	A	113.367	A	192.462	A	247.974	A	126.598	A	145.582	A	116.226	A	127.053	A	AT5G65360	4e-60	| Symbols: | Histone superfamily protein | chr5:26120099-26120509 REVERSE LENGTH=136
10days	IBTC1073979	454.824	P	434.038	P	191.207	A	309.757	A	136.988	A	206.987	A	43.2417	A	44.6563	A	84.4211	A	79.0761	A	63.6054	A	166.782	A	26.5245	A	24.1848	A	AT5G27740	3e-12	| Symbols: EMB161, EMB2775, EMB251, RFC3 | ATPase family associated with various cellular activities (AAA) | chr5:9823831-9826869 FORWARD LENGTH=354
15days	IBTC1015507	129.615	A	361.771	A	480.235	P	405.745	P	312.838	A	380.161	A	255.711	A	292.693	A	84.9116	A	168.248	A	74.8892	A	190.301	A	309.88	A	136.201	A	AT4G25640	1e-65	| Symbols: DTX35 | detoxifying efflux carrier 35 | chr4:13076576-13078965 REVERSE LENGTH=514
15days	IBTC1016039	244.462	A	206.19	A	723.484	P	972.592	P	122.008	A	140.514	A	75.104	A	70.4859	A	95.1337	A	93.9587	A	153.14	A	138.843	A	58.6499	A	47.1768	A	AT3G22910	9e-20	| Symbols: | ATPase E1-E2 type family protein / haloacid dehalogenase-like hydrolase family protein | chr3:8116335-8119388 REVERSE LENGTH=1017
15days	IBTC1023503	116.929	A	272.292	A	419.506	P	471.608	P	192.946	A	285.743	A	159.373	A	119.642	A	20.3564	A	23.7906	A	22.2955	A	28.1015	A	38.7617	A	25.0146	A	AT4G30160	5e-09	| Symbols: VLN4 | villin 4 | chr4:14754528-14759511 FORWARD LENGTH=983
15days	IBTC1036700	339.478	A	358.513	A	411.892	P	400.792	P	398.34	A	350.926	A	237.729	A	204.167	A	227.966	A	249.41	A	244.858	A	200.868	A	43.3555	A	63.4256	A	AT1G12370	1e-79	| Symbols: PHR1, UVR2 | photolyase 1 | chr1:4206500-4208842 REVERSE LENGTH=490
15days	IBTC1040678	230.506	A	399.816	A	600.341	P	456.594	P	186.63	A	262.033	A	184.5	A	112.32	A	222.865	A	275.179	A	193.987	A	385.666	A	239.424	A	255.641	A
15days	IBTC1046365	279.906	A	161.637	A	422.107	P	602.908	P	295.254	A	392.963	A	255.607	A	259.017	A	88.4144	A	69.1356	A	82.8446	A	109.441	A	89.8902	A	90.547	A	AT1G19230	8e-29	| Symbols: | Riboflavin synthase-like superfamily protein | chr1:6644189-6649149 FORWARD LENGTH=934
15days	IBTC1049636	234.913	A	182.451	A	576.115	P	662.407	P	157.041	A	190.181	A	157.772	A	167.236	A	28.4687	A	23.0633	A	25.7968	A	53.8751	A	24.1285	A	27.3557	A	AT1G11910	1e-54	| Symbols: APA1, ATAPA1 | aspartic proteinase A1 | chr1:4017119-4019874 REVERSE LENGTH=506
15days	IBTC1054137	223.815	A	105.663	A	683.264	P	1082.16	P	256.82	A	83.3985	A	30.5934	A	30.2723	A	267.24	A	366.039	A	18.9889	A	21.6535	A	34.9389	A	16.2377	A
15days	IBTC1060786	390.78	A	259.935	A	432.907	P	447.645	P	320.638	A	305.438	A	286.071	A	207.044	A	98.8767	A	71.6151	A	68.2454	A	98.5117	A	61.6772	A	42.6423	A	AT3G55990	6e-68	| Symbols: ESK1, TBL29 | Plant protein of unknown function (DUF828) | chr3:20780410-20782931 FORWARD LENGTH=487
15days	IBTC1074054	179.917	A	110.428	A	917.474	P	961.109	P	211.393	A	310.764	A	322.597	A	346.69	A	71.8052	A	32.069	A	39.862	A	91.4371	A	27.4457	A	23.7293	A	AT1G53270	1e-32	| Symbols: | ABC-2 type transporter family protein | chr1:19862878-19864650 FORWARD LENGTH=590
15days	IBTC1061735	312.63	A	187.104	A	416.009	P	455.521	P	252.628	A	275.713	A	325.468	A	301.528	A	204.633	A	80.5608	A	126.422	A	132.903	A	183.932	A	135.027	A	AT5G17600	1e-16	| Symbols: | RING/U-box superfamily protein | chr5:5800029-5801117 REVERSE LENGTH=362
15days	IBTC1028859	287.008	A	278.813	A	403.71	P	455.697	P	270.868	A	263.971	A	156.912	A	169.742	A	161.94	A	98.4071	A	198.734	A	152.776	A	70.284	A	40.5425	A
15days	IBTC1051034	202.614	A	258.894	A	428.132	P	652.934	P	227.568	A	135.968	A	236.973	A	321.923	A	113.229	A	195.345	A	234.261	A	130.992	A	196.543	A	315.263	A
15days	IBTC1059287	318.142	A	223.213	A	421.442	P	406.022	P	301.467	A	386.413	A	273.535	A	354.003	A	185.595	A	200.207	A	63.9309	A	346.379	A	38.5288	A	27.3549	A
20days	IBTC1016304	297.848	A	161.597	A	295.553	A	313.575	A	443.947	P	423.936	P	358.984	A	280.384	A	214.52	A	366.253	A	188.025	A	246.007	A	70.99	A	95.5845	A	AT1G68060	2e-28	| Symbols: ATMAP70-1, MAP70-1 | microtubule-associated proteins 70-1 | chr1:25511392-25514226 REVERSE LENGTH=622
20days	IBTC1017364	236.034	A	172.464	A	65.1795	A	123.977	A	438.485	P	665.598	P	140.922	A	112.504	A	260.947	A	242.235	A	71.6301	A	159.265	A	43.5337	A	37.3936	A	AT1G67290	1e-22	| Symbols: | glyoxal oxidase-related protein | chr1:25191168-25193160 REVERSE LENGTH=615
20days	IBTC1017731	301.929	A	112.347	A	100.71	A	237.885	A	478.079	P	554.867	P	190.372	A	140.906	A	238.031	A	187.355	A	39.7544	A	22.4186	A	27.3918	A	15.7565	A
20days	IBTC1017984	122.869	A	145.203	A	366.371	A	398.239	A	636.788	P	583.659	P	276.913	A	364.614	A	189.685	A	112.361	A	54.1043	A	99.7847	A	90.6291	A	61.6365	A	AT5G51070	3e-42	| Symbols: ERD1, CLPD, SAG15 | Clp ATPase | chr5:20764479-20768481 FORWARD LENGTH=945
20days	IBTC1019075	58.9859	A	105.412	A	333.066	A	301.695	A	514.326	P	515.663	P	248.209	A	321.217	A	88.4369	A	68.4766	A	8.9247	A	42.4972	A	66.5153	A	20.3864	A
20days	IBTC1043077	187.513	A	233.583	A	338.503	A	286.232	A	440.149	P	510.796	P	257.724	A	158.689	A	112.139	A	236.549	A	153.343	A	286.017	A	39.6525	A	24.1424	A	AT5G39130	9e-67	| Symbols: | RmlC-like cupins superfamily protein | chr5:15665638-15666413 REVERSE LENGTH=222
20days	IBTC1046188	232.379	A	241.233	A	211.626	A	197.024	A	402.167	P	402.595	P	305.35	A	256.914	A	361.558	A	387.326	A	123.059	A	276.348	A	165.357	A	140.507	A
20days	IBTC1047070	182.447	A	109.103	A	212.902	A	294.593	A	515.896	P	436.137	P	164.545	A	145.092	A	369.955	A	190.089	A	206.414	A	153.475	A	30.7749	A	18.6208	A
20days	IBTC1058249	78.9175	A	58.3372	A	284.411	A	312.377	A	408.213	P	579.45	P	204.945	A	200.268	A	93.9982	A	136.211	A	54.3968	A	132.682	A	16.8103	A	12.9962	A
20days	IBTC1061576	233.905	A	63.6861	A	280.083	A	220.884	A	504.098	P	501.017	P	360.336	A	238.206	A	279.625	A	322.87	A	102.642	A	219.901	A	94.4787	A	143.695	A	AT1G25570	2e-71	| Symbols: | Di-glucose binding protein with Leucine-rich repeat domain | chr1:8992183-8995430 REVERSE LENGTH=628
20days	IBTC1067795	268.945	A	314.051	A	338.452	A	245.648	A	412.857	P	453.598	P	155.517	A	110.98	A	146.65	A	212.727	A	62.7978	A	157.281	A	31.0729	A	35.4307	A	AT4G00110	6e-68	| Symbols: GAE3 | UDP-D-glucuronate 4-epimerase 3 | chr4:38702-39994 REVERSE LENGTH=430
20days	IBTC1069238	311.038	A	373.057	A	59.259	A	356.769	A	474.964	P	424.712	P	188.247	A	248.864	A	230.928	A	159.247	A	166.655	A	85.8825	A	163.719	A	28.25	A
20days	IBTC1069430	172.262	A	122.743	A	330.904	A	225.051	A	430.922	P	426.768	P	292.108	A	297.508	A	243.334	A	353.11	A	132.46	A	183.974	A	111.542	A	192.198	A	AT4G25450	4e-33	| Symbols: ATNAP8, NAP8 | non-intrinsic ABC protein 8 | chr4:13009845-13013912 REVERSE LENGTH=714
20days	IBTC1051309	335.798	A	156.938	A	392.656	A	371.478	A	508.928	P	461.177	P	224.632	A	217.704	A	157.22	A	114.44	A	112.389	A	130.681	A	72.3691	A	64.277	A	AT5G60410	6e-51	| Symbols: ATSIZ1, SIZ1 | DNA-binding protein with MIZ/SP-RING zinc finger, PHD-finger and SAP domain | chr5:24295226-24300792 FORWARD LENGTH=885
20days	IBTC1050755	281.02	A	363.507	A	232.418	A	223.212	A	406.864	P	466.978	P	198.149	A	189.753	A	272.461	A	320.728	A	344.87	A	193.785	A	162.127	A	257.862	A			no hit
20days	IBTC1048887	305.912	A	259.685	A	277.853	A	380.716	A	472.019	P	501.872	P	318.182	A	328.369	A	123.761	A	137.499	A	60.9411	A	92.8005	A	61.3562	A	55.2838	A			no hit
20days	IBTC1029689	249.605	A	339.894	A	237.863	A	222.192	A	434.875	P	442.697	P	365.087	A	349.747	A	56.4722	A	83.3714	A	127.256	A	169.939	A	45.3794	A	40.4436	A	AT1G78780	6e-35	| Symbols: | pathogenesis-related family protein | chr1:29621447-29622431 REVERSE LENGTH=235
30days	IBTC1000161	11.4927	A	10.6736	A	17.5065	A	11.9868	A	28.7928	A	31.2364	A	617.078	P	1054.06	P	51.1933	A	57.3054	A	128.821	A	69.1439	A	21.5068	A	24.3096	A
30days	IBTC1002959	116.96	A	118.964	A	79.4634	A	145.201	A	212.141	A	204.312	A	586.25	P	841.746	P	220.773	A	185.86	A	275.676	A	219.155	A	81.7802	A	79.0371	A
30days	IBTC1005938	195.164	A	117.301	A	145.481	A	243.59	A	200.684	A	191.297	A	451.535	P	429.208	P	271.189	A	198.995	A	238.172	A	193.147	A	240.034	A	341.051	A
30days	IBTC1008477	68.5281	A	37.8901	A	84.6599	A	157.136	A	262.969	A	255.322	A	431.549	P	495.19	P	56.9597	A	103.09	A	69.9757	A	42.8311	A	58.0717	A	54.7809	A
30days	IBTC1010294	211.999	A	184.938	A	231.672	A	190.445	A	179.627	A	169.989	A	484.392	P	419.26	P	173.882	A	235.609	A	286.995	A	230.348	A	373.422	A	387.144	A	AT5G08750	3e-13	| Symbols: | RING/FYVE/PHD zinc finger superfamily protein | chr5:2852912-2854343 FORWARD LENGTH=370
30days	IBTC1010321	49.7174	A	29.5943	A	74.1134	A	98.5714	A	168.313	A	144.404	A	431.708	P	486.389	P	329.742	A	267.196	A	121.816	A	173.109	A	253.945	A	322.941	A	AT1G32090	4e-59	| Symbols: | early-responsive to dehydration stress protein (ERD4) | chr1:11540244-11544041 REVERSE LENGTH=806
30days	IBTC1011769	145.615	A	229.511	A	212.246	A	176.298	A	168.083	A	177.96	A	494.175	P	544.907	P	85.5778	A	133.626	A	269.337	A	335.59	A	89.4782	A	95.577	A
30days	IBTC1014099	241.747	A	274.722	A	370.594	A	196.155	A	327.288	A	252.827	A	555.334	P	432.01	P	279.176	A	365.239	A	235.292	A	261.346	A	247.283	A	198.445	A	AT2G28370	4e-48	| Symbols: | Uncharacterised protein family (UPF0497) | chr2:12132092-12133447 FORWARD LENGTH=179
30days	IBTC1014781	220.522	A	153.333	A	204.036	A	272.135	A	147.006	A	193.197	A	434.854	P	433.705	P	204.226	A	112.261	A	294.203	A	107.996	A	211.289	A	256.225	A	AT5G10180	6e-48	| Symbols: AST68, SULTR2;1 | slufate transporter 2;1 | chr5:3193225-3196818 FORWARD LENGTH=677
30days	IBTC1015837	137.85	A	273.736	A	184.277	A	259.507	A	208.386	A	215.016	A	403.493	P	528.673	P	245.994	A	186.86	A	360.064	A	396.273	A	279.234	A	368.653	A	AT3G04910	1e-52	| Symbols: WNK1, ZIK4 | with no lysine (K) kinase 1 | chr3:1356061-1358057 FORWARD LENGTH=574
30days	IBTC1020295	270.772	A	371.542	A	204.297	A	341.634	A	157.835	A	238.595	A	492.763	P	464.69	P	30.6176	A	200.061	A	318.459	A	255.083	A	17.4155	A	260.063	A
30days	IBTC1024988	52.9344	A	62.2696	A	45.9589	A	39.7388	A	83.4004	A	68.6883	A	460.772	P	786.323	P	66.6229	A	63.6307	A	218.668	A	71.925	A	98.1359	A	81.2398	A	AT4G05160	7e-41	| Symbols: | AMP-dependent synthetase and ligase family protein | chr4:2664451-2666547 FORWARD LENGTH=544
30days	IBTC1025561	128.035	A	76.1692	A	204.131	A	130.753	A	193.459	A	20.1377	A	854.511	P	742.429	P	265.596	A	19.8624	A	267.973	A	147.676	A	56.0554	A	75.1709	A	AT3G45040	6e-15	| Symbols: | phosphatidate cytidylyltransferase family protein | chr3:16472801-16475702 REVERSE LENGTH=569
30days	IBTC1026593	204.224	A	125.071	A	105.18	A	135.542	A	397.618	A	398.625	A	562.865	P	509.265	P	233.902	A	254.736	A	154.607	A	156.737	A	67.4756	A	93.6157	A
30days	IBTC1028074	192.771	A	194.992	A	151.563	A	187.069	A	194.596	A	163.694	A	459.443	P	763.809	P	167.267	A	271.437	A	198.228	A	141.128	A	152.795	A	283.604	A	AT2G19940	7e-09	| Symbols: | oxidoreductases, acting on the aldehyde or oxo group of donors, NAD or NADP as acceptor;copper ion binding | chr2:8613168-8615649 FORWARD LENGTH=401
30days	IBTC1028645	28.3266	A	20.3831	A	46.4331	A	56.2041	A	79.4101	A	75.4468	A	522.014	P	909.771	P	153.873	A	254.261	A	260.148	A	131.189	A	115.966	A	136.453	A
30days	IBTC1031297	138.191	A	77.6946	A	83.2853	A	177.219	A	217.897	A	195.762	A	429.786	P	674.705	P	212.136	A	292.285	A	200.072	A	111.551	A	82.9026	A	58.0261	A
30days	IBTC1037631	106.913	A	51.6887	A	200.535	A	220.619	A	263.252	A	246.472	A	480.341	P	442.43	P	258.004	A	221.786	A	279.089	A	190.999	A	195.57	A	285.778	A
30days	IBTC1038997	80.4095	A	39.6351	A	69.7354	A	104.158	A	163.927	A	138.676	A	406.297	P	448.091	P	199.11	A	173.337	A	181.173	A	75.7341	A	24.3916	A	35.5761	A
30days	IBTC1039294	113.83	A	137.252	A	81.3956	A	155.074	A	140.953	A	158.043	A	406.935	P	610.169	P	180.285	A	298.744	A	135.633	A	119.091	A	57.1813	A	119.374	A	AT4G25450	2e-16	| Symbols: ATNAP8, NAP8 | non-intrinsic ABC protein 8 | chr4:13009845-13013912 REVERSE LENGTH=714
30days	IBTC1039415	168.471	A	91.0683	A	92.8655	A	144.108	A	130.894	A	166.222	A	436.604	P	850.198	P	207.326	A	243.65	A	351.481	A	109.596	A	258.072	A	205.264	A
30days	IBTC1039837	150.9	A	340.6	A	149.263	A	196.513	A	239.83	A	246.147	A	496.598	P	721.06	P	84.2945	A	378.829	A	258.592	A	354.95	A	385.397	A	246.501	A	AT4G24700	6e-11	| Symbols: | unknown protein; Has 20 Blast hits to 20 proteins in 7 species: Archae - 0; Bacteria - 0; Metazoa - 0; Fungi - 0; Plants - 20; Viruses - 0; Other Eukaryotes - 0 (source: NCBI BLink). | chr4:12744807-12745238 REVERSE LENGTH=143
30days	IBTC1042413	305.606	A	218.073	A	222.219	A	344.552	A	247.41	A	313.023	A	585.64	P	659.855	P	249.397	A	160.506	A	181.855	A	280.748	A	264.361	A	302.68	A	AT4G09160	2e-71	| Symbols: | SEC14 cytosolic factor family protein / phosphoglyceride transfer family protein | chr4:5839761-5842158 FORWARD LENGTH=668
30days	IBTC1043023	27.482	A	43.7183	A	135.355	A	176.901	A	208.614	A	197.75	A	871.095	P	1132.45	P	124.365	A	100.078	A	259.09	A	311.098	A	231.445	A	92.3788	A	AT2G30370	3e-17	| Symbols: CHAL, EPFL6 | allergen-related | chr2:12940577-12942167 REVERSE LENGTH=156
30days	IBTC1043461	20.385	A	18.5852	A	28.9589	A	17.1917	A	93.869	A	128.833	A	499.034	P	476.884	P	63.0144	A	78.1826	A	99.4017	A	38.4214	A	58.9677	A	22.3893	A
30days	IBTC1043559	120.286	A	156.321	A	121.291	A	127.832	A	152.278	A	132.783	A	409.001	P	2099.61	P	235.296	A	176.33	A	240.986	A	144.175	A	313.038	A	272.887	A	AT1G49510	3e-08	| Symbols: emb1273 | embryo defective 1273 | chr1:18327026-18328147 FORWARD LENGTH=240
30days	IBTC1043775	139.507	A	152.461	A	178.262	A	224.439	A	233.45	A	243.165	A	486.467	P	541.501	P	201.184	A	205.901	A	362.476	A	189.328	A	114.86	A	208.091	A
30days	IBTC1047677	85.2679	A	74.8582	A	137.502	A	89.2178	A	166.877	A	49.8632	A	653.325	P	766.393	P	119.471	A	151.779	A	327.45	A	153.143	A	143.648	A	262.349	A	AT3G22750	3e-39	| Symbols: | Protein kinase superfamily protein | chr3:8037364-8039096 REVERSE LENGTH=378
30days	IBTC1048398	127.032	A	99.9902	A	137.839	A	231.397	A	200.948	A	195.357	A	644.807	P	945.219	P	164.314	A	335.287	A	243.047	A	151.962	A	140.918	A	255.101	A
30days	IBTC1049889	86.4797	A	87.5626	A	142.288	A	107.652	A	173.301	A	164.105	A	568.68	P	554.139	P	324.401	A	380.065	A	303.026	A	294.86	A	388.785	A	353.683	A
30days	IBTC1050288	313.619	A	309.517	A	262.857	A	303.741	A	311.357	A	270.333	A	422.324	P	520.235	P	322.423	A	372.518	A	294.09	A	215.996	A	164.29	A	301.77	A
30days	IBTC1052732	138.135	A	113.472	A	201.529	A	194.111	A	241.824	A	279.176	A	604.675	P	468.145	P	207.071	A	262.289	A	197.401	A	219.109	A	215.826	A	268.131	A	AT3G55520	2e-14	| Symbols: | FKBP-like peptidyl-prolyl cis-trans isomerase family protein | chr3:20594177-20595128 FORWARD LENGTH=190
30days	IBTC1053716	49.8372	A	32.7567	A	39.3686	A	44.8311	A	101.39	A	70.3323	A	451.623	P	416.558	P	133.007	A	114.409	A	253.608	A	69.6034	A	21.1051	A	30.2688	A	AT4G24160	1e-09	| Symbols: | alpha/beta-Hydrolases superfamily protein | chr4:12539871-12542210 FORWARD LENGTH=418
30days	IBTC1055831	80.1388	A	129.463	A	122.455	A	80.2099	A	177.74	A	195.88	A	757.855	P	744.766	P	120.558	A	121.189	A	151.037	A	134.303	A	108.765	A	150.87	A	AT3G48860	1e-08	| Symbols: | unknown protein; INVOLVED IN: biological_process unknown; LOCATED IN: plasma membrane; EXPRESSED IN: 22 plant structures; EXPRESSED DURING: 13 growth stages; BEST Arabidopsis thaliana protein match is: unknown protein (TAIR:AT5G23700.1); Has 12232 Blast hits to 9546 proteins in 892 species: Archae - 172; Bacteria - 1174; Metazoa - 6487; Fungi - 1343; Plants - 856; Viruses - 50; Other…
30days	IBTC1055898	151.898	A	44.88	A	173.988	A	191.079	A	176.347	A	124.805	A	414.409	P	412.501	P	198.374	A	137.642	A	231.792	A	158.378	A	58.6074	A	82.4752	A
30days	IBTC1059124	55.4923	A	80.9437	A	94.8294	A	89.7029	A	121.905	A	138.52	A	1011.61	P	683.237	P	343.115	A	127.78	A	307.694	A	249.062	A	238.949	A	280.48	A
30days	IBTC1059615	264.502	A	385.701	A	139.744	A	222.345	A	240.93	A	341.987	A	412.95	P	402.611	P	375.631	A	239.082	A	94.1525	A	206.514	A	28.1458	A	43.9357	A	AT5G53460	8e-86	| Symbols: GLT1 | NADH-dependent glutamate synthase 1 | chr5:21700518-21709629 FORWARD LENGTH=2208
30days	IBTC1065928	148.99	A	97.7167	A	94.9862	A	147.648	A	201.06	A	186.027	A	562.105	P	755.772	P	161.874	A	303.133	A	287.907	A	207.483	A	37.0358	A	44.3774	A
30days	IBTC1066812	305.746	A	225.866	A	338.068	A	363.53	A	203.378	A	232.476	A	451.606	P	542.446	P	241.505	A	122.698	A	300.014	A	183.818	A	186.26	A	315.029	A	AT1G77990	8e-41	| Symbols: AST56, SULTR2;2 | STAS domain / Sulfate transporter family | chr1:29317965-29323249 REVERSE LENGTH=677
30days	IBTC1069385	59.8359	A	65.2789	A	47.7291	A	53.0801	A	188.092	A	207.643	A	491.92	P	533.719	P	159.104	A	167.321	A	149.388	A	57.8108	A	88.1688	A	70.3943	A
30days	IBTC1069439	282.147	A	241.022	A	247.111	A	297.648	A	352.663	A	315.798	A	441.127	P	453.118	P	358.847	A	355.884	A	322.242	A	213.9	A	299.025	A	310.035	A
30days	IBTC1071658	146.412	A	90.6809	A	220.455	A	333.618	A	326.567	A	362.967	A	402.29	P	490.782	P	344.999	A	206.374	A	335.94	A	282.664	A	91.0253	A	178.875	A
30days	IBTC1072034	197.258	A	231.125	A	217.911	A	285.721	A	225.467	A	239.267	A	509.643	P	577.72	P	246.561	A	236.84	A	199.267	A	207.938	A	166.08	A	211.737	A	AT5G64390	1e-12	| Symbols: HEN4 | RNA-binding KH domain-containing protein | chr5:25743442-25747380 FORWARD LENGTH=866
30days	IBTC1072398	381.458	A	332.057	A	238.866	A	341.305	A	258.855	A	307.416	A	514.11	P	421.055	P	349.407	A	208.436	A	238.291	A	285.576	A	119.967	A	156.418	A			no hit
30days	IBTC1046718	166.749	A	111.299	A	121.754	A	269.242	A	196.158	A	335.934	A	402.963	P	414.167	P	309.748	A	243.641	A	189.498	A	175.051	A	150.269	A	85.5922	A	AT1G58320	3e-19	| Symbols: | PLAC8 family protein | chr1:21634123-21635303 REVERSE LENGTH=148
30days	IBTC1036670	203.608	A	175.35	A	231.903	A	262.035	A	361.277	A	343.067	A	439.943	P	411.034	P	269.692	A	259.715	A	281.94	A	193.21	A	214.632	A	258.131	A			no hit
30days	IBTC1036505	237.559	A	227.859	A	311.654	A	264.463	A	319.392	A	380.598	A	827.31	P	868.751	P	77.1566	A	282.101	A	351.357	A	350.251	A	54.3159	A	91.1195	A			no hit
30days	IBTC1024743	276.207	A	369.227	A	233.324	A	358.433	A	170.48	A	171.372	A	431.449	P	514.315	P	155.115	A	242.815	A	178.477	A	341.798	A	213.459	A	138.828	A			no hit
60days	IBTC1029288	174.295	A	153.117	A	135.703	A	234.053	A	237.094	A	238.541	A	304.331	A	185.818	A	429.498	P	443.096	P	170.482	A	117.167	A	71.9168	A	104.434	A
60days	IBTC1033399	212.919	A	330.434	A	205.756	A	377.687	A	283.893	A	320.291	A	239.367	A	249.349	A	433.994	P	626.918	P	252.924	A	189.186	A	316.356	A	244.588	A
60days	IBTC1034898	97.0367	A	73.5654	A	215.31	A	233.587	A	123.57	A	146.784	A	304.358	A	229.126	A	1011.93	P	1237.08	P	255.793	A	351.849	A	57.2017	A	70.393	A
60days	IBTC1037235	391.484	A	277.341	A	159.853	A	323.17	A	244.679	A	277.263	A	312.016	A	326.952	A	724.063	P	588.021	P	248.007	A	262.114	A	233.808	A	193.345	A	AT2G45550	2e-40	| Symbols: CYP76C4 | cytochrome P450, family 76, subfamily C, polypeptide 4 | chr2:18773541-18775654 REVERSE LENGTH=511
60days	IBTC1041842	214.659	A	162.895	A	139.969	A	258.098	A	267.188	A	207.512	A	207.033	A	244.366	A	400.505	P	458.339	P	331.686	A	252.396	A	166.64	A	201.277	A
60days	IBTC1059304	93.2851	A	123.15	A	270.345	A	279.548	A	351.923	A	376.088	A	205.962	A	98.408	A	665.39	P	1027	P	57.6443	A	133.175	A	15.778	A	36.9307	A	AT2G25110	7e-47	| Symbols: SDF2, ATSDL, AtSDF2 | stromal cell-derived factor 2-like protein precursor | chr2:10684428-10685838 FORWARD LENGTH=218
60days	IBTC1066837	23.8034	A	22.296	A	54.4222	A	67.4702	A	87.8851	A	65.3274	A	188.927	A	277.208	A	4865.31	P	1440.53	P	31.7921	A	40.5459	A	14.9069	A	37.1069	A	AT4G16143	8e-06	| Symbols: IMPA-2 | importin alpha isoform 2 | chr4:9134450-9137134 REVERSE LENGTH=535
60days	IBTC1068826	54.228	A	39.0738	A	41.1543	A	68.36	A	216.128	A	216.17	A	38.7622	A	15.4214	A	490.038	P	534.01	P	68.5177	A	20.342	A	122.018	A	253.421	A
60days	IBTC1071506	46.9263	A	156.458	A	30.1115	A	68.2093	A	215.4	A	283.125	A	185.565	A	133.249	A	410.533	P	1269.14	P	57.9268	A	54.4528	A	47.0747	A	35.3146	A
60days	IBTC1014369	397.175	A	359.914	A	238.102	A	229.816	A	372.957	A	274.291	A	354.268	A	222.739	A	424.254	P	590.162	P	308.393	A	343.971	A	218.204	A	279.411	A
60days	IBTC1071461	246.801	A	309.823	A	320.264	A	391.332	A	304.93	A	334.712	A	273.591	A	217.802	A	403.778	P	402.448	P	258.855	A	294.138	A	53.8616	A	145.378	A			no hit
60days	IBTC1053600	145.017	A	53.8792	A	154.08	A	131.647	A	185.205	A	164.054	A	71.1727	A	45.8505	A	867.206	P	1088.39	P	136.722	A	171.781	A	34.7424	A	40.475	A			no hit
60days	IBTC1017711	365.409	A	220.812	A	156.064	A	175.484	A	194.66	A	171.739	A	166.953	A	126.738	A	508.044	P	632.049	P	306.878	A	397.697	A	212.734	A	266.592	A	AT3G23150	9e-38	| Symbols: ETR2 | Signal transduction histidine kinase, hybrid-type, ethylene sensor | chr3:8255156-8257560 FORWARD LENGTH=773
90days	IBTC1051797	377.251	A	153.913	A	209.982	A	182.135	A	259.679	A	270.901	A	343.813	A	332.979	A	183.577	A	361.979	A	607.668	P	623.374	P	278.251	A	147.156	A			no hit
90days	IBTC1027209	201.172	A	170.164	A	266.328	A	198.227	A	178.474	A	184.41	A	75.962	A	71.1698	A	350.868	A	224.703	A	410.719	P	436.384	P	93.8385	A	51.3971	A	AT3G50150	9e-40	| Symbols: | Plant protein of unknown function (DUF247) | chr3:18595809-18597551 REVERSE LENGTH=509
90days	IBTC1021392	272.995	A	129.933	A	199.89	A	186.76	A	182.288	A	184.222	A	277.589	A	336.893	A	251.075	A	287.752	A	555.703	P	508.137	P	27.2465	A	33.1289	A	AT5G44510	2e-12	| Symbols: TAO1 | target of AVRB operation1 | chr5:17929673-17934188 REVERSE LENGTH=1187
90days	IBTC1016606	293.227	A	328.217	A	252.733	A	210.24	A	194.898	A	233.234	A	272.414	A	328.665	A	392.918	A	304.156	A	425.832	P	447.906	P	364.361	A	346.345	A	AT2G45630	2e-19	| Symbols: | D-isomer specific 2-hydroxyacid dehydrogenase family protein | chr2:18796000-18797089 FORWARD LENGTH=338
120days	IBTC1072887	246.639	A	314.607	A	180.48	A	222.228	A	272.093	A	209.862	A	246.307	A	325.558	A	351.512	A	273.482	A	288.955	A	225.665	A	614.334	P	487.767	P			no hit
120days	IBTC1072852	334.795	A	363.249	A	334.512	A	208.417	A	285.778	A	307.817	A	293.98	A	201.252	A	351.76	A	309.084	A	280.589	A	327.486	A	774.673	P	891.701	P			no hit
120days	IBTC1072253	231.025	A	221.784	A	202.486	A	134.479	A	192.835	A	189.248	A	381.238	A	377.579	A	256.488	A	201.788	A	265.557	A	349.54	A	465.211	P	422.803	P	AT1G31550	5e-23	| Symbols: | GDSL-like Lipase/Acylhydrolase superfamily protein | chr1:11295635-11297284 REVERSE LENGTH=394
120days	IBTC1057365	186.004	A	213.535	A	149.872	A	253.728	A	91.3359	A	82.8029	A	169.658	A	218.992	A	216.837	A	140.599	A	319.563	A	202.321	A	691.227	P	680.4	P			no hit
120days	IBTC1057198	293.201	A	376.499	A	346.007	A	258.252	A	311.011	A	275.426	A	302.375	A	252.711	A	269.239	A	190.358	A	319.725	A	306.025	A	615.41	P	814.02	P	AT3G29450	7e-14	| Symbols: | General transcription factor 2-related zinc finger protein | chr3:11322669-11324582 FORWARD LENGTH=522
120days	IBTC1055252	130.169	A	252.631	A	200.334	A	146.043	A	79.8862	A	150.464	A	190.417	A	268.52	A	169.513	A	154.982	A	318.692	A	279.713	A	597.331	P	713.743	P			no hit
120days	IBTC1054467	308.545	A	267.856	A	207.58	A	306.203	A	170.576	A	202.149	A	257.023	A	296.411	A	216.367	A	200.812	A	239.696	A	195.12	A	488.255	P	642.761	P			no hit
120days	IBTC1052844	147.345	A	268.981	A	243.776	A	258.125	A	97.2921	A	144.419	A	164.757	A	257.03	A	163.307	A	252.723	A	167.86	A	244.5	A	561.105	P	519.002	P			no hit
120days	IBTC1052824	163.427	A	88.3977	A	102.489	A	107.148	A	60.8458	A	87.8635	A	175.843	A	199.157	A	137.681	A	108.248	A	218.398	A	117.574	A	410.745	P	625.8	P	AT5G60920	4e-28	| Symbols: COB | COBRA-like extracellular glycosyl-phosphatidyl inositol-anchored protein family | chr5:24511466-24513932 REVERSE LENGTH=456
120days	IBTC1052388	210.735	A	359.931	A	273.608	A	162.304	A	192.019	A	171.604	A	304.362	A	265.897	A	185.9	A	237.383	A	277.103	A	265.52	A	616.601	P	622.89	P			no hit
120days	IBTC1050481	49.4162	A	125.772	A	38.7004	A	43.966	A	68.2021	A	65.7079	A	110.519	A	71.0841	A	82.5733	A	62.7151	A	187.744	A	243.184	A	659.202	P	444.062	P	AT5G16530	1e-27	| Symbols: PIN5 | Auxin efflux carrier family protein | chr5:5400735-5402626 FORWARD LENGTH=351
120days	IBTC1049797	206.724	A	268.891	A	306.209	A	293.322	A	108.601	A	149.105	A	172.981	A	201.846	A	213.28	A	121.695	A	254.989	A	359.868	A	736.136	P	841.036	P			no hit
120days	IBTC1048955	76.5417	A	109.913	A	63.3976	A	78.5553	A	69.5993	A	87.7511	A	45.422	A	67.7324	A	93.4283	A	165.975	A	299.816	A	218.693	A	4241.58	P	1625.85	P			no hit
120days	IBTC1044737	136.962	A	144.719	A	132.721	A	91.02	A	102.557	A	111.566	A	184.906	A	217.825	A	220.869	A	248.711	A	135.305	A	263.285	A	440.957	P	712.566	P			no hit
120days	IBTC1043594	369.998	A	328.39	A	303.171	A	234.554	A	242.16	A	259.58	A	246.44	A	201.099	A	340.263	A	398.594	A	369.483	A	382.77	A	492.481	P	594.303	P	AT3G49640	1e-47	| Symbols: | Aldolase-type TIM barrel family protein | chr3:18400480-18402809 REVERSE LENGTH=329
120days	IBTC1043240	246.978	A	257.404	A	325.673	A	136.25	A	298.66	A	218.098	A	229.337	A	132.832	A	270.656	A	341.28	A	333.216	A	388.001	A	544.282	P	445.383	P	AT3G12480	2e-29	| Symbols: NF-YC11 | nuclear factor Y, subunit C11 | chr3:3958065-3960278 FORWARD LENGTH=293
120days	IBTC1042784	236.76	A	315.102	A	289.029	A	276.593	A	203.674	A	207.024	A	256.535	A	266.023	A	271.154	A	321.617	A	370.884	A	379.095	A	474.028	P	432.078	P			no hit
120days	IBTC1042665	34.7648	A	65.5986	A	23.0649	A	31.7373	A	41.2242	A	84.7597	A	40.7572	A	62.606	A	33.2647	A	28.214	A	190.277	A	49.6412	A	531.036	P	584.508	P	AT1G23760	4e-31	| Symbols: JP630, PG3 | BURP domain-containing protein | chr1:8402142-8404147 FORWARD LENGTH=622
120days	IBTC1041150	157.12	A	202.101	A	150.65	A	273.648	A	235.474	A	250.011	A	135.276	A	129.666	A	141.638	A	290.139	A	198.857	A	296.979	A	556.05	P	785.879	P	AT4G39970	4e-08	| Symbols: | Haloacid dehalogenase-like hydrolase (HAD) superfamily protein | chr4:18536678-18538429 REVERSE LENGTH=316
120days	IBTC1040559	55.4242	A	42.1897	A	47.4093	A	34.6887	A	24.4687	A	29.1888	A	26.2777	A	33.8229	A	40.229	A	29.3899	A	80.8974	A	52.2238	A	1814.05	P	1707.65	P	AT2G47770	3e-06	| Symbols: ATTSPO, TSPO | TSPO(outer membrane tryptophan-rich sensory protein)-related | chr2:19568701-19569291 FORWARD LENGTH=196
120days	IBTC1039654	186.164	A	177.795	A	155.342	A	234.827	A	195.526	A	172.834	A	173.68	A	218.548	A	231.933	A	201.594	A	287.384	A	146.406	A	438.944	P	694.79	P	AT1G20030	2e-12	| Symbols: | Pathogenesis-related thaumatin superfamily protein | chr1:6945850-6947017 FORWARD LENGTH=299
120days	IBTC1039583	222.127	A	343.388	A	217.19	A	120.343	A	97.4662	A	146.73	A	168.95	A	173.834	A	172.891	A	188.257	A	283.947	A	257.757	A	435.317	P	552.935	P			no hit
120days	IBTC1039404	327.214	A	336.446	A	206.191	A	193.346	A	171.45	A	156.339	A	111.517	A	88.0488	A	203.85	A	165.105	A	234.745	A	229.543	A	427.995	P	505.673	P	AT3G26000	7e-19	| Symbols: | Ribonuclease inhibitor | chr3:9507042-9508542 REVERSE LENGTH=453
120days	IBTC1038939	335.538	A	239.736	A	205.381	A	327.929	A	167.455	A	265.278	A	100.577	A	145.387	A	193.363	A	183.971	A	188.302	A	275.515	A	431.455	P	437.184	P	AT1G11300	2e-15	| Symbols: | protein serine/threonine kinases;protein kinases;ATP binding;sugar binding;kinases;carbohydrate binding | chr1:3794389-3800719 FORWARD LENGTH=1650
120days	IBTC1038923	119.801	A	191.474	A	134.662	A	226.522	A	113.082	A	134.396	A	202.118	A	298.679	A	304.579	A	334.3	A	275.275	A	283.455	A	1261.28	P	1105.67	P			no hit
120days	IBTC1038563	378.419	A	329.019	A	184.602	A	149.79	A	158.386	A	169.437	A	226.498	A	364.538	A	205.805	A	215.362	A	366.111	A	368.551	A	435.462	P	587.94	P	AT1G59620	3e-09	| Symbols: CW9 | Disease resistance protein (CC-NBS-LRR class) family | chr1:21902627-21905527 FORWARD LENGTH=842
120days	IBTC1038371	325.754	A	332.128	A	247.169	A	332.004	A	226.083	A	268.529	A	284.054	A	216.57	A	366.321	A	285.648	A	377.909	A	246.098	A	414.295	P	470.648	P			no hit
120days	IBTC1038087	51.2649	A	70.6011	A	160.071	A	237.039	A	192.703	A	218.227	A	95.122	A	93.5491	A	118.373	A	248.001	A	300.588	A	315.145	A	483.8	P	1030.01	P	AT4G15530	1e-125	| Symbols: PPDK | pyruvate orthophosphate dikinase | chr4:8864828-8870748 REVERSE LENGTH=963
120days	IBTC1037077	23.1921	A	42.279	A	20.8424	A	17.6859	A	24.1983	A	19.3412	A	39.7149	A	29.2959	A	89.1852	A	73.6237	A	382.267	A	120.076	A	506.371	P	437.775	P			no hit
120days	IBTC1035889	236.867	A	267.506	A	264.203	A	285.242	A	231.362	A	177.651	A	186.456	A	154.028	A	286.122	A	330.536	A	399.969	A	277.74	A	470.527	P	548.742	P			no hit
120days	IBTC1034992	189.208	A	148.383	A	102.311	A	172.169	A	104.216	A	100.802	A	126.147	A	202.942	A	159.309	A	195.335	A	188.04	A	123.731	A	583.165	P	527.757	P			no hit
120days	IBTC1033275	206.174	A	280.141	A	245.266	A	229.178	A	356.543	A	251.162	A	213.132	A	211.612	A	229.577	A	224.589	A	306.66	A	236.145	A	403.673	P	547.012	P	AT1G18440	7e-24	| Symbols: | Peptidyl-tRNA hydrolase family protein | chr1:6345994-6347686 FORWARD LENGTH=288
120days	IBTC1033123	289.645	A	337.463	A	206.596	A	264.226	A	226.288	A	246.833	A	222.793	A	321.921	A	227.837	A	266.617	A	265.843	A	178.458	A	525.153	P	594.432	P	AT5G01520	6e-21	| Symbols: | RING/U-box superfamily protein | chr5:206797-208399 FORWARD LENGTH=242
120days	IBTC1032435	329.103	A	373.967	A	227.85	A	227.493	A	77.2749	A	88.184	A	186.191	A	191.071	A	194.861	A	158.837	A	372.697	A	243.581	A	597.848	P	695.706	P			no hit
120days	IBTC1031684	213.057	A	375.823	A	271.468	A	204.324	A	272.31	A	271.819	A	243.991	A	229.134	A	223.753	A	285.02	A	338.433	A	365.111	A	425.179	P	435.745	P			no hit
120days	IBTC1030980	363.182	A	243.207	A	243.292	A	315.776	A	242.834	A	285.739	A	244.237	A	297.493	A	302.527	A	300.979	A	308.651	A	257.949	A	1104.07	P	1086.76	P	AT3G03380	5e-21	| Symbols: DegP7 | DegP protease 7 | chr3:799720-808319 FORWARD LENGTH=1097
120days	IBTC1030902	239.788	A	264.343	A	197.558	A	217.01	A	197.67	A	156.536	A	223.181	A	174.063	A	303.683	A	175.367	A	354.415	A	294.06	A	443.346	P	466.53	P	AT4G29090	3e-26	| Symbols: | Ribonuclease H-like superfamily protein | chr4:14333528-14335255 FORWARD LENGTH=575
120days	IBTC1030043	360.61	A	319.664	A	240.086	A	220.349	A	235.691	A	212.483	A	248.174	A	260.394	A	209.628	A	160.364	A	213.604	A	200.603	A	424.988	P	519.635	P	AT2G30580	1e-40	| Symbols: DRIP2 | DREB2A-interacting protein 2 | chr2:13026444-13030363 FORWARD LENGTH=420
120days	IBTC1030009	131.715	A	173.864	A	167.435	A	231.353	A	140.549	A	202.67	A	175.781	A	167.294	A	266.272	A	208.761	A	260.373	A	249.244	A	636.687	P	560.539	P			no hit
120days	IBTC1028967	251.385	A	272.161	A	166.827	A	295.102	A	297.034	A	301.23	A	256.986	A	355.443	A	262.851	A	290.388	A	255.683	A	259.904	A	463.773	P	454.614	P			no hit
120days	IBTC1028711	264.073	A	398.917	A	236.102	A	222.775	A	145.223	A	182.1	A	147.411	A	194.128	A	181.233	A	185.039	A	289.745	A	195.762	A	767.777	P	767.898	P	AT2G17080	1e-08	| Symbols: | Arabidopsis protein of unknown function (DUF241) | chr2:7433326-7434117 REVERSE LENGTH=263
120days	IBTC1028576	234.48	A	185.065	A	242.73	A	176.283	A	124.835	A	128.419	A	244.284	A	201.218	A	259.795	A	243.814	A	346.523	A	221.723	A	1336.64	P	1565.63	P			no hit
120days	IBTC1028489	17.9353	A	26.1601	A	12.0222	A	9.6801	A	12.6849	A	35.305	A	16.7882	A	22.5432	A	23.1397	A	14.3035	A	78.8601	A	27.9948	A	499.854	P	450.769	P			no hit
120days	IBTC1028282	40.8968	A	125.853	A	209.317	A	100.473	A	73.4662	A	89.0312	A	116.956	A	116.594	A	230.965	A	112.573	A	347.828	A	345.711	A	539.297	P	723.864	P			no hit
120days	IBTC1026022	295.426	A	338.319	A	347.722	A	251.151	A	327.875	A	380.895	A	231.456	A	193.375	A	366.046	A	376.51	A	254.728	A	338.572	A	575.422	P	747.752	P	AT2G05260	1e-102	| Symbols: | alpha/beta-Hydrolases superfamily protein | chr2:1918730-1919893 FORWARD LENGTH=358
120days	IBTC1025672	230.396	A	371.919	A	288.938	A	211.937	A	216.954	A	186.631	A	189.481	A	171.704	A	226.206	A	249.661	A	258.341	A	336.319	A	521.003	P	454.488	P			no hit
120days	IBTC1024477	205.912	A	361.118	A	200.708	A	297.358	A	279.857	A	256.036	A	155.064	A	85.6556	A	175.808	A	164.462	A	128.817	A	325.024	A	529.651	P	768.425	P	AT1G44750	2e-89	| Symbols: ATPUP11, PUP11 | purine permease 11 | chr1:16894257-16895168 FORWARD LENGTH=303
120days	IBTC1022970	315.028	A	323.808	A	232.769	A	285.349	A	163.669	A	171.599	A	63.1517	A	52.7817	A	302.196	A	183.211	A	246.319	A	243.282	A	574.596	P	455.032	P			no hit
120days	IBTC1020891	54.1863	A	66.7699	A	79.9758	A	56.0287	A	65.614	A	58.063	A	222.282	A	237.19	A	76.4536	A	188.498	A	284.872	A	192.973	A	577.557	P	497.25	P	AT4G31940	1e-43	| Symbols: CYP82C4 | cytochrome P450, family 82, subfamily C, polypeptide 4 | chr4:15452040-15453966 FORWARD LENGTH=524
120days	IBTC1020222	244.559	A	361.521	A	230.173	A	127.899	A	211.941	A	217.519	A	139.995	A	124.768	A	274.293	A	276.134	A	358.433	A	350.91	A	545.442	P	517.307	P	AT3G16210	1e-06	| Symbols: | F-box family protein | chr3:5494533-5495615 REVERSE LENGTH=360
120days	IBTC1019694	383.625	A	316.627	A	283.935	A	283.204	A	206.903	A	195.821	A	134.821	A	165.205	A	159.463	A	185.972	A	198.088	A	244.173	A	573.6	P	618.039	P	AT2G38320	1e-83	| Symbols: TBL34 | TRICHOME BIREFRINGENCE-LIKE 34 | chr2:16055488-16057874 FORWARD LENGTH=410
120days	IBTC1016632	95.5664	A	160.004	A	174.418	A	125.311	A	129.699	A	124.771	A	318.902	A	315.431	A	335.813	A	145.814	A	356.992	A	298.595	A	1222.37	P	649.484	P			no hit
120days	IBTC1015510	233.603	A	170.719	A	170.826	A	198.401	A	200.148	A	222.906	A	224.757	A	263.201	A	298.395	A	237.338	A	211.318	A	178.862	A	490.482	P	600.065	P			no hit
120days	IBTC1009479	295.15	A	309.495	A	221.164	A	114.223	A	139.487	A	123.503	A	266.589	A	174.445	A	323.612	A	238.997	A	369.354	A	397.807	A	2105.38	P	1918.04	P	AT1G80630	2e-77	| Symbols: | RNI-like superfamily protein | chr1:30308879-30310615 REVERSE LENGTH=578
120days	IBTC1005333	330.33	A	302.853	A	302.5	A	238.298	A	360.479	A	313.073	A	290.533	A	213.35	A	352.542	A	330.879	A	265.552	A	253.908	A	652.506	P	693.515	P	AT1G79020	7e-88	| Symbols: | Enhancer of polycomb-like transcription factor protein | chr1:29727282-29730059 REVERSE LENGTH=453
120days	IBTC1004431	356.216	A	345.616	A	279.264	A	142.148	A	252.224	A	213.434	A	260.51	A	234.554	A	333.308	A	272.585	A	392.599	A	348.544	A	779.726	P	837.62	P	AT1G79090	1e-151	| Symbols: | FUNCTIONS IN: molecular_function unknown; INVOLVED IN: biological_process unknown; LOCATED IN: cellular_component unknown; EXPRESSED IN: 25 plant structures; EXPRESSED DURING: 15 growth stages; CONTAINS InterPro DOMAIN/s: Topoisomerase II-associated protein PAT1 (InterPro:IPR019167); BEST Arabidopsis thaliana protein match is: Topoisomerase II-associated protein PAT1 (TAIR:AT3G22270.…
120days	IBTC1000753	108.464	A	90.7755	A	59.1456	A	48.0316	A	55.7748	A	78.9659	A	127.534	A	106.938	A	230.548	A	146.695	A	161.77	A	117.622	A	481.92	P	668.024	P	AT2G22570	6e-76	| Symbols: ATNIC1, NIC1 | nicotinamidase 1 | chr2:9589604-9590846 REVERSE LENGTH=244
120days	IBTC1000827	74.9425	A	32.9287	A	84.1786	A	69.8682	A	153.779	A	109.705	A	271.103	A	232.666	A	252.175	A	189.973	A	221.814	A	205.932	A	482.9	P	467.705	P	AT3G54440	0	| Symbols: | glycoside hydrolase family 2 protein | chr3:20148494-20157019 REVERSE LENGTH=1120
120days	IBTC1002130	75.4891	A	129.643	A	218.573	A	55.5198	A	121.358	A	97.3961	A	170.485	A	103.749	A	113.693	A	214.529	A	132.301	A	272.321	A	596.231	P	491.317	P	AT4G38730	4e-73	| Symbols: | Protein of unknown function (DUF803) | chr4:18080484-18082305 REVERSE LENGTH=326
120days	IBTC1002239	178.441	A	159.695	A	198.464	A	327.184	A	221.827	A	212.283	A	218.483	A	320.916	A	242.699	A	172.268	A	345.991	A	226.177	A	501.766	P	440.591	P	AT5G42905	2e-09	| Symbols: | Polynucleotidyl transferase, ribonuclease H-like superfamily protein | chr5:17201414-17202323 REVERSE LENGTH=258
120days	IBTC1002465	174.5	A	210.218	A	121.319	A	111.915	A	97.5497	A	120.683	A	231.716	A	318.187	A	220.968	A	159.114	A	334.718	A	302.59	A	1947.34	P	1742.56	P	AT5G38970	5e-145	| Symbols: BR6OX1, ATBR6OX, CYP85A1, BR6OX | brassinosteroid-6-oxidase 1 | chr5:15594935-15597774 REVERSE LENGTH=465
120days	IBTC1002466	82.6187	A	85.9929	A	324.224	A	92.6008	A	231.545	A	173.159	A	273.932	A	151.084	A	168.484	A	191.994	A	254.21	A	305.413	A	478.004	P	537.505	P	AT2G30700	2e-28	| Symbols: | unknown protein; BEST Arabidopsis thaliana protein match is: unknown protein (TAIR:AT1G61900.1); Has 68 Blast hits to 67 proteins in 13 species: Archae - 0; Bacteria - 2; Metazoa - 0; Fungi - 0; Plants - 66; Viruses - 0; Other Eukaryotes - 0 (source: NCBI BLink). | chr2:13082033-13084384 REVERSE LENGTH=480
120days	IBTC1002631	133.241	A	113.231	A	193.48	A	172.471	A	205.444	A	212.18	A	236.312	A	358.983	A	186.039	A	152.582	A	186.598	A	175.428	A	645.459	P	1006.23	P	AT4G31390	0	| Symbols: | Protein kinase superfamily protein | chr4:15233126-15236764 FORWARD LENGTH=657
120days	IBTC1002660	147.831	A	67.5925	A	147.794	A	133.196	A	96.8786	A	107.579	A	237.745	A	281.166	A	246.205	A	108.678	A	288.861	A	204.383	A	533.581	P	688.265	P	AT5G03280	5e-132	| Symbols: EIN2, PIR2, CKR1, ERA3, ORE3, ORE2, ATEIN2 | NRAMP metal ion transporter family protein | chr5:788589-793066 FORWARD LENGTH=1294
120days	IBTC1002920	283.18	A	245.703	A	281.302	A	333.092	A	323.17	A	332.214	A	248.626	A	311.901	A	380.289	A	238.011	A	292.212	A	303.667	A	412.441	P	464.993	P	AT5G11490	0	| Symbols: | adaptin family protein | chr5:3671964-3676144 FORWARD LENGTH=841
120days	IBTC1003197	159.491	A	176.306	A	173.327	A	153.264	A	196.889	A	183.19	A	151.145	A	155.727	A	208.071	A	134.169	A	204.379	A	130.373	A	575.29	P	570.095	P	AT1G78930	1e-151	| Symbols: | Mitochondrial transcription termination factor family protein | chr1:29678285-29680648 REVERSE LENGTH=591
120days	IBTC1003273	119.803	A	74.3258	A	150.719	A	278.834	A	98.624	A	139.127	A	220.28	A	388.87	A	340.488	A	202.833	A	375.064	A	199.699	A	632.754	P	1056.47	P	AT2G24230	2e-86	| Symbols: | Leucine-rich repeat protein kinase family protein | chr2:10301979-10304540 REVERSE LENGTH=853
120days	IBTC1003515	31.5401	A	20.84	A	25.9985	A	24.1119	A	39.3024	A	34.3514	A	51.5074	A	40.3049	A	44.3506	A	25.6979	A	51.5922	A	42.1866	A	406.326	P	531.44	P
120days	IBTC1003726	383.412	A	299.844	A	336.554	A	363.641	A	353.706	A	353.844	A	329.339	A	375.74	A	394.463	A	290.395	A	375.055	A	362.871	A	538.498	P	1029.01	P	AT4G30360	1e-66	| Symbols: ATCNGC17, CNGC17 | cyclic nucleotide-gated channel 17 | chr4:14855060-14857779 REVERSE LENGTH=720
120days	IBTC1003795	93.6345	A	57.9437	A	44.5385	A	51.5963	A	87.7893	A	68.586	A	147.422	A	107.353	A	112.622	A	67.1719	A	188.355	A	84.0885	A	400.696	P	464.431	P	AT5G63710	6e-87	| Symbols: | Leucine-rich repeat protein kinase family protein | chr5:25499475-25502598 FORWARD LENGTH=614
120days	IBTC1003848	151.21	A	218.403	A	218.537	A	86.1828	A	214.077	A	192.298	A	255.632	A	128.981	A	137.859	A	133.147	A	143.854	A	215.99	A	592.533	P	601.289	P
120days	IBTC1004541	311.288	A	359.339	A	186.012	A	247.403	A	210.687	A	206.188	A	287.017	A	275.105	A	293.649	A	323.09	A	351.453	A	274.897	A	725.611	P	817.081	P	AT1G63080	3e-31	| Symbols: | Pentatricopeptide repeat (PPR) superfamily protein | chr1:23388884-23390728 REVERSE LENGTH=614
120days	IBTC1004588	128.463	A	165.09	A	196.117	A	127.79	A	165.798	A	190.824	A	250.611	A	216.6	A	195.715	A	257.246	A	295.287	A	254.128	A	532.034	P	566.141	P	AT1G80910	0	| Symbols: | Protein of unknown function (DUF1712) | chr1:30401143-30403466 FORWARD LENGTH=497
120days	IBTC1004663	186.708	A	89.7367	A	162.935	A	196.616	A	354.173	A	340.78	A	301.147	A	281.731	A	264.902	A	87.3992	A	183.102	A	117.2	A	454.171	P	672.244	P
120days	IBTC1004679	117.316	A	137.205	A	68.3067	A	89.4385	A	47.8677	A	65.4705	A	97.281	A	116.087	A	77.8279	A	58.1416	A	217.908	A	102.138	A	686.017	P	865.717	P
120days	IBTC1004694	99.135	A	61.2295	A	162.865	A	204.283	A	180.052	A	265.187	A	175.263	A	223.899	A	364.869	A	116.76	A	238.829	A	241.455	A	1000.23	P	1339.84	P	AT2G36910	5e-120	| Symbols: ATPGP1, PGP1, ABCB1 | ATP binding cassette subfamily B1 | chr2:15502162-15507050 FORWARD LENGTH=1286
120days	IBTC1004864	140.391	A	138.107	A	122.417	A	93.2978	A	99.8332	A	101.103	A	160.626	A	187.046	A	135.587	A	131.013	A	131.711	A	114.41	A	408.658	P	407.754	P	AT3G52240	6e-31	| Symbols: | unknown protein; Has 220 Blast hits to 193 proteins in 66 species: Archae - 0; Bacteria - 15; Metazoa - 53; Fungi - 33; Plants - 66; Viruses - 0; Other Eukaryotes - 53 (source: NCBI BLink). | chr3:19372902-19375799 REVERSE LENGTH=680
120days	IBTC1004949	286.565	A	312.583	A	248.396	A	149.272	A	146.889	A	134.712	A	172.077	A	130.602	A	224.756	A	222.816	A	297.736	A	231.365	A	656.465	P	723.097	P	AT2G47300	4e-26	| Symbols: | ribonuclease Ps | chr2:19418733-19422076 FORWARD LENGTH=826
120days	IBTC1005036	185.407	A	122.368	A	244.607	A	159.766	A	203.896	A	199.677	A	211.727	A	161.316	A	262.028	A	158.833	A	254.413	A	191.75	A	565.021	P	653.685	P	AT1G43620	6e-73	| Symbols: UGT80B1 | UDP-Glycosyltransferase superfamily protein | chr1:16425654-16429500 REVERSE LENGTH=615
120days	IBTC1005108	269.038	A	146.024	A	241.498	A	301.794	A	213.12	A	214.345	A	217.801	A	294.111	A	265.76	A	162.937	A	383.631	A	220.686	A	658.396	P	891.336	P	AT4G10620	7e-68	| Symbols: | P-loop containing nucleoside triphosphate hydrolases superfamily protein | chr4:6564297-6566402 FORWARD LENGTH=597
120days	IBTC1005262	106.703	A	42.5352	A	155.043	A	216.685	A	263.88	A	349.98	A	289.441	A	394.779	A	326.877	A	129.134	A	158.157	A	149.912	A	500.428	P	478.738	P
120days	IBTC1005358	212.69	A	150.039	A	297.766	A	173.228	A	347.508	A	280.501	A	314.692	A	255.71	A	293.024	A	233.619	A	314.718	A	338.837	A	532.229	P	551.793	P
120days	IBTC1005439	324.383	A	329.915	A	311.875	A	216.655	A	232.597	A	225.314	A	250.828	A	214.538	A	315.312	A	162.438	A	253.047	A	233.085	A	658.004	P	688.678	P	AT5G12220	2e-42	| Symbols: | las1-like family protein | chr5:3950218-3953014 FORWARD LENGTH=611
120days	IBTC1005565	128.129	A	186.496	A	76.7723	A	90.9818	A	85.888	A	82.9229	A	98.864	A	133.674	A	95.5381	A	97.3968	A	167.579	A	171.743	A	523.835	P	566.086	P	AT2G15530	3e-07	| Symbols: | RING/U-box superfamily protein | chr2:6774150-6777899 FORWARD LENGTH=780
120days	IBTC1005800	156.829	A	143.837	A	255.122	A	292.925	A	193.177	A	244.767	A	241.547	A	253.824	A	323.627	A	198.007	A	337.867	A	256.624	A	525.935	P	583.524	P	AT1G75140	1e-118	| Symbols: | unknown protein; LOCATED IN: endoplasmic reticulum; EXPRESSED IN: 24 plant structures; EXPRESSED DURING: 13 growth stages; BEST Arabidopsis thaliana protein match is: unknown protein (TAIR:AT1G19370.1); Has 51 Blast hits to 49 proteins in 18 species: Archae - 0; Bacteria - 0; Metazoa - 0; Fungi - 0; Plants - 46; Viruses - 0; Other Eukaryotes - 5 (source: NCBI BLink). | chr1:28202166-…
120days	IBTC1006093	119.993	A	153.174	A	126.688	A	104.213	A	126.579	A	128.072	A	136.687	A	91.8988	A	163.292	A	118.806	A	182.198	A	189.617	A	487.219	P	562.586	P	AT3G28430	8e-25	| Symbols: | unknown protein; FUNCTIONS IN: molecular_function unknown; INVOLVED IN: biological_process unknown; LOCATED IN: mitochondrion; EXPRESSED IN: 17 plant structures; EXPRESSED DURING: 6 growth stages; CONTAINS InterPro DOMAIN/s: Protein of unknown function FPL (InterPro:IPR019155); Has 243 Blast hits to 233 proteins in 101 species: Archae - 0; Bacteria - 0; Metazoa - 110; Fungi - 0; Plan…
120days	IBTC1006130	22.0447	A	11.0419	A	29.205	A	25.7164	A	37.7603	A	27.4884	A	101.681	A	111.253	A	54.5042	A	43.0467	A	157.068	A	56.5914	A	534.674	P	671.654	P	AT1G61350	2e-73	| Symbols: | ARM repeat superfamily protein | chr1:22634099-22635820 FORWARD LENGTH=573
120days	IBTC1006152	171.733	A	142.227	A	223.438	A	160.363	A	277.518	A	250.362	A	363.676	A	278.442	A	315.254	A	225.328	A	320.375	A	206.872	A	599.436	P	727.991	P	AT3G47450	4e-111	| Symbols: ATNOS1, NOS1, ATNOA1, NOA1, RIF1 | P-loop containing nucleoside triphosphate hydrolases superfamily protein | chr3:17483195-17486249 REVERSE LENGTH=561
120days	IBTC1006175	123.403	A	127.687	A	169.17	A	125.701	A	197.594	A	192.297	A	268.449	A	254.581	A	229.829	A	183.702	A	306.003	A	284.01	A	519.38	P	421.33	P
120days	IBTC1006238	151.297	A	130.277	A	260.689	A	227.421	A	273.016	A	267.714	A	283.459	A	221.126	A	306.229	A	285.203	A	320.656	A	254.788	A	561.637	P	586.138	P	AT1G65410	8e-28	| Symbols: ATNAP11, TGD3, NAP11 | non-intrinsic ABC protein 11 | chr1:24295362-24297332 FORWARD LENGTH=345
120days	IBTC1006979	314.327	A	341.664	A	287.229	A	219.117	A	271.911	A	234.549	A	315.4	A	249.492	A	286.809	A	303.38	A	345.501	A	316.942	A	448.701	P	581.316	P	AT2G25760	0	| Symbols: | Protein kinase family protein | chr2:10985118-10988652 REVERSE LENGTH=673
120days	IBTC1007082	388.75	A	354.541	A	354.903	A	136.666	A	329.396	A	365.059	A	196.301	A	134.43	A	219.541	A	135.187	A	156.925	A	262.351	A	605.787	P	520.305	P	AT5G44370	1e-54	| Symbols: PHT4;6 | phosphate transporter 4;6 | chr5:17875147-17876445 REVERSE LENGTH=432
120days	IBTC1007333	138.475	A	170.935	A	124.081	A	102.842	A	97.8485	A	85.3444	A	138.992	A	120.335	A	53.5072	A	124.602	A	169.985	A	135.148	A	502.702	P	631.594	P	AT3G62860	8e-134	| Symbols: | alpha/beta-Hydrolases superfamily protein | chr3:23239577-23242143 REVERSE LENGTH=348
120days	IBTC1007440	167.188	A	170.183	A	300.534	A	300.023	A	260.698	A	291.33	A	308.151	A	320.854	A	331.402	A	224.35	A	352.058	A	213.372	A	646.224	P	808.635	P	AT5G03800	5e-47	| Symbols: EMB175, emb1899, EMB166 | Pentatricopeptide repeat (PPR) superfamily protein | chr5:1010894-1013584 REVERSE LENGTH=896
120days	IBTC1007552	209.572	A	106.588	A	240.108	A	223.107	A	332.444	A	326.451	A	331.283	A	352.988	A	260.011	A	252.244	A	314.794	A	271.666	A	571.195	P	742.316	P	AT1G61010	5e-92	| Symbols: CPSF73-I | cleavage and polyadenylation specificity factor 73-I | chr1:22474954-22477660 REVERSE LENGTH=693
120days	IBTC1007809	191.526	A	106.365	A	113.311	A	228.442	A	169.442	A	147.43	A	235.131	A	398.882	A	295.065	A	93.0408	A	261.065	A	163.881	A	832.224	P	1138.61	P	AT2G40130	3e-29	| Symbols: | Double Clp-N motif-containing P-loop nucleoside triphosphate hydrolases superfamily protein | chr2:16766030-16769074 FORWARD LENGTH=910
120days	IBTC1007859	200.093	A	136.698	A	233.149	A	175.39	A	215.19	A	216.375	A	267.019	A	278.364	A	226.159	A	184.177	A	222.966	A	201.181	A	546.8	P	504.578	P	AT2G31530	1e-41	| Symbols: EMB2289, SCY2 | SecY protein transport family protein | chr2:13427060-13430308 FORWARD LENGTH=575
120days	IBTC1008322	235.638	A	276.644	A	246.743	A	287.252	A	189.114	A	211.78	A	161.18	A	160.697	A	337.059	A	238.927	A	308.919	A	219.962	A	652.416	P	628.4	P	AT1G80550	1e-41	| Symbols: | Pentatricopeptide repeat (PPR) superfamily protein | chr1:30285358-30286704 REVERSE LENGTH=448
120days	IBTC1008352	55.4492	A	80.758	A	142.337	A	79.8722	A	128.191	A	133.38	A	171.448	A	172.227	A	263.221	A	195.21	A	195.697	A	158.711	A	541.65	P	628.802	P	AT2G33250	2e-16	| Symbols: | unknown protein; FUNCTIONS IN: molecular_function unknown; INVOLVED IN: biological_process unknown; LOCATED IN: chloroplast; EXPRESSED IN: 21 plant structures; EXPRESSED DURING: 13 growth stages; BEST Arabidopsis thaliana protein match is: unknown protein (TAIR:AT3G04310.1); Has 41 Blast hits to 41 proteins in 12 species: Archae - 0; Bacteria - 0; Metazoa - 0; Fungi - 0; Plants - 41;…
120days	IBTC1008729	325.934	A	168.316	A	268.331	A	189.516	A	341.09	A	336.289	A	382.589	A	233.071	A	286.459	A	211.685	A	244.311	A	237.855	A	562.638	P	783.1	P	AT1G55500	5e-17	| Symbols: ECT4 | evolutionarily conserved C-terminal region 4 | chr1:20719747-20722416 FORWARD LENGTH=599
120days	IBTC1008745	236.851	A	225.486	A	161.854	A	134.407	A	192.764	A	133.813	A	252.159	A	204.054	A	365.678	A	317.953	A	356.609	A	263.248	A	784.785	P	731.261	P	AT5G41370	0	| Symbols: XPB1, ATXPB1 | homolog of xeroderma pigmentosum complementation group B 1 | chr5:16551337-16555792 FORWARD LENGTH=767
120days	IBTC1009095	300.958	A	334.753	A	229.183	A	205.416	A	237.709	A	177.775	A	279.312	A	197.304	A	255.041	A	261.097	A	208.774	A	233.888	A	473.731	P	427.288	P	AT4G30890	5e-128	| Symbols: UBP24 | ubiquitin-specific protease 24 | chr4:15036383-15038825 REVERSE LENGTH=551
120days	IBTC1009316	185.079	A	300.297	A	202.814	A	133.714	A	189.101	A	217.417	A	162.3	A	204.998	A	205.251	A	180.367	A	388.228	A	226.766	A	738.807	P	628.821	P	AT1G44750	8e-28	| Symbols: ATPUP11, PUP11 | purine permease 11 | chr1:16892688-16895168 FORWARD LENGTH=379
120days	IBTC1009548	235.732	A	339.183	A	320.183	A	214.927	A	242.354	A	253.849	A	323.735	A	321.291	A	314.736	A	318.619	A	249.593	A	379.844	A	1321.72	P	1196.67	P	AT3G62980	3e-150	| Symbols: TIR1 | F-box/RNI-like superfamily protein | chr3:23273479-23276181 REVERSE LENGTH=594
120days	IBTC1009651	301.613	A	166.234	A	180.773	A	171.11	A	208.069	A	181.15	A	198.088	A	131.51	A	214.927	A	171.624	A	234.106	A	190.684	A	518.653	P	640.686	P	AT5G67530	9e-53	| Symbols: ATPUB49, PUB49 | plant U-box 49 | chr5:26941260-26943878 FORWARD LENGTH=595
120days	IBTC1010037	275.494	A	167.427	A	266.725	A	296.955	A	231.439	A	255.611	A	266.486	A	334.995	A	316.733	A	274.358	A	293.183	A	193.872	A	412.27	P	462.163	P
120days	IBTC1010222	183.62	A	220.733	A	157.506	A	210.489	A	192.621	A	206.749	A	178.611	A	171.231	A	354.137	A	228.484	A	232.513	A	172.094	A	409.993	P	456.77	P	AT1G09340	0	| Symbols: CRB, CSP41B, HIP1.3 | chloroplast RNA binding | chr1:3015473-3018035 FORWARD LENGTH=378
120days	IBTC1010796	207.689	A	281.191	A	238.309	A	144.359	A	348.943	A	315.077	A	298.107	A	197.521	A	272.054	A	281.111	A	278.762	A	365.537	A	835.596	P	866.424	P	AT4G11860	2e-11	| Symbols: | Protein of unknown function (DUF544) | chr4:7134237-7138361 REVERSE LENGTH=682
120days	IBTC1010943	217.254	A	327.726	A	300.919	A	167.777	A	252.899	A	211.775	A	289.622	A	238.516	A	312.925	A	216.086	A	389.165	A	293.503	A	1329.6	P	1472.51	P	AT3G60680	2e-61	| Symbols: | Plant protein of unknown function (DUF641) | chr3:22430246-22431745 FORWARD LENGTH=499
120days	IBTC1011084	206.433	A	124.236	A	210.923	A	199.225	A	289.089	A	266.132	A	223.692	A	247.716	A	269.282	A	170.114	A	284.322	A	201.694	A	401.41	P	556.13	P	AT4G24490	1e-42	| Symbols: | RAB geranylgeranyl transferase alpha subunit 1 | chr4:12655330-12658103 REVERSE LENGTH=678
120days	IBTC1011777	132.574	A	108.808	A	88.6588	A	115.818	A	99.9039	A	93.6283	A	132.227	A	135.797	A	173.336	A	104.977	A	128	A	92.2144	A	637.155	P	639.218	P	AT3G26932	2e-34	| Symbols: DRB3 | dsRNA-binding protein 3 | chr3:9930460-9931714 REVERSE LENGTH=359
120days	IBTC1011852	117.02	A	136.435	A	139.367	A	105.708	A	127.359	A	145.323	A	110.974	A	118.962	A	152.367	A	166.01	A	171.512	A	156.996	A	480.719	P	472.932	P
120days	IBTC1011889	206.243	A	169.962	A	191.138	A	161.886	A	176.468	A	134.629	A	382.937	A	288.313	A	251.881	A	231.661	A	224.775	A	195.159	A	419.844	P	627.954	P	AT1G24440	8e-53	| Symbols: | RING/U-box superfamily protein | chr1:8662340-8663777 FORWARD LENGTH=251
120days	IBTC1012102	156.669	A	145.235	A	145.783	A	192.429	A	161.659	A	174.643	A	160.841	A	168.2	A	230.256	A	197.51	A	236.057	A	146.111	A	484.709	P	406.336	P	AT2G39670	4e-70	| Symbols: | Radical SAM superfamily protein | chr2:16534303-16536986 FORWARD LENGTH=431
120days	IBTC1012150	203.058	A	143.517	A	172.135	A	249.02	A	165.039	A	165.245	A	154.666	A	163.125	A	140.874	A	198.492	A	200.235	A	221.487	A	474.279	P	522.043	P	AT2G05920	3e-73	| Symbols: | Subtilase family protein | chr2:2269831-2272207 REVERSE LENGTH=754
120days	IBTC1012204	189.867	A	318.257	A	258.306	A	83.857	A	148.424	A	140.207	A	153.993	A	86.6101	A	121.402	A	169.583	A	101.335	A	225.871	A	427.443	P	405.203	P
120days	IBTC1012267	216.564	A	196.131	A	277.553	A	270.723	A	339.623	A	319.701	A	322.373	A	297.092	A	350.026	A	381.387	A	301.802	A	258.745	A	1234.05	P	878.401	P	AT1G33360	6e-15	| Symbols: | ATP-dependent Clp protease | chr1:12092111-12095789 FORWARD LENGTH=656
120days	IBTC1012477	294.464	A	232.902	A	275.406	A	274.649	A	233.063	A	250.635	A	237.913	A	215.443	A	254.392	A	210.066	A	217.27	A	202.394	A	476.421	P	623.711	P	AT5G63290	9e-119	| Symbols: | Radical SAM superfamily protein | chr5:25369349-25370894 REVERSE LENGTH=484
120days	IBTC1012593	92.2852	A	53.0351	A	27.9631	A	40.2975	A	23.2467	A	39.6938	A	48.1285	A	49.3735	A	75.1596	A	34.996	A	128.307	A	64.1727	A	751.879	P	696.285	P
120days	IBTC1012791	139.616	A	121.037	A	153.755	A	25.6548	A	110.485	A	129.579	A	106.771	A	100.625	A	166.97	A	104.68	A	226.239	A	176.676	A	593.92	P	810.17	P	AT1G12775	3e-18	| Symbols: | Pentatricopeptide repeat (PPR) superfamily protein | chr1:4353906-4355840 FORWARD LENGTH=644
120days	IBTC1012824	272.707	A	143.978	A	52.4139	A	52.9426	A	40.3321	A	55.7103	A	103.797	A	46.2669	A	353.026	A	100.235	A	341.699	A	158.538	A	410.421	P	489.922	P	AT4G37300	1e-18	| Symbols: MEE59 | maternal effect embryo arrest 59 | chr4:17554805-17555498 FORWARD LENGTH=173
120days	IBTC1012875	144.293	A	208.189	A	173.824	A	110.399	A	180.123	A	198.054	A	243.772	A	322.082	A	247.71	A	194.919	A	284.723	A	154.07	A	1142.29	P	1112.83	P	AT3G09580	6e-52	| Symbols: | FAD/NAD(P)-binding oxidoreductase family protein | chr3:2942614-2944047 REVERSE LENGTH=477
120days	IBTC1013122	155.026	A	171.163	A	163.888	A	204.545	A	158.648	A	174.795	A	141.988	A	185.721	A	214.266	A	151.602	A	220.519	A	159.624	A	405.096	P	577.274	P	AT5G02850	4e-70	| Symbols: | hydroxyproline-rich glycoprotein family protein | chr5:652159-653439 FORWARD LENGTH=426
120days	IBTC1013215	215.529	A	137.534	A	150.255	A	101.726	A	162.577	A	145.589	A	172.668	A	115.427	A	150.477	A	110.162	A	130.711	A	159.017	A	407.75	P	427.162	P
120days	IBTC1013424	57.4221	A	42.0014	A	48.7437	A	88.6662	A	46.2611	A	54.0078	A	73.0057	A	124.894	A	164.567	A	83.2507	A	302.961	A	83.218	A	534.089	P	568.551	P	AT5G20610	2e-29	| Symbols: | unknown protein; BEST Arabidopsis thaliana protein match is: unknown protein (TAIR:AT5G26160.1); Has 918 Blast hits to 759 proteins in 180 species: Archae - 6; Bacteria - 105; Metazoa - 264; Fungi - 89; Plants - 167; Viruses - 5; Other Eukaryotes - 282 (source: NCBI BLink). | chr5:6969184-6972794 FORWARD LENGTH=1164
120days	IBTC1013558	102.43	A	143.396	A	73.6247	A	45.6013	A	47.0808	A	56.237	A	113.596	A	145.351	A	114.59	A	122.726	A	175.325	A	159.055	A	1263.09	P	1659.65	P	AT2G27690	1e-47	| Symbols: CYP94C1 | cytochrome P450, family 94, subfamily C, polypeptide 1 | chr2:11809373-11810860 FORWARD LENGTH=495
120days	IBTC1013665	292.422	A	208.613	A	81.718	A	161.272	A	127.238	A	111.356	A	231.38	A	310.658	A	212.875	A	129.692	A	287.37	A	161.058	A	833.622	P	768.559	P
120days	IBTC1013742	260.291	A	353.021	A	147.6	A	202.628	A	116.555	A	106.076	A	113.222	A	161.681	A	118.842	A	74.3733	A	181.584	A	111.337	A	435.912	P	561.235	P	AT3G23840	2e-15	| Symbols: | HXXXD-type acyl-transferase family protein | chr3:8611177-8612559 FORWARD LENGTH=420
120days	IBTC1013893	86.0077	A	177.613	A	106.035	A	132.374	A	154.873	A	125.951	A	100.708	A	129.511	A	109.963	A	90.4142	A	75.6303	A	70.3731	A	708.983	P	708.218	P
120days	IBTC1014034	371.25	A	381.275	A	332.183	A	194.941	A	270.718	A	272.128	A	320.376	A	268.663	A	378.368	A	273.252	A	386.134	A	370.416	A	840.725	P	851.547	P	AT5G47620	4e-39	| Symbols: | RNA-binding (RRM/RBD/RNP motifs) family protein | chr5:19302548-19304278 REVERSE LENGTH=453
120days	IBTC1014349	85.1624	A	80.6353	A	170.542	A	120.515	A	204.446	A	192.687	A	249.505	A	234.611	A	256.999	A	139.178	A	228.118	A	149.144	A	599.763	P	571.927	P	AT1G55270	0	| Symbols: | Galactose oxidase/kelch repeat superfamily protein | chr1:20618333-20619925 REVERSE LENGTH=434
120days	IBTC1014560	209.742	A	125.648	A	170.024	A	136.434	A	159.692	A	184.925	A	196.096	A	181.56	A	232.224	A	248.221	A	244.992	A	256.6	A	1046.49	P	3734.01	P	AT3G07700	1e-32	| Symbols: | Protein kinase superfamily protein | chr3:2459696-2463241 REVERSE LENGTH=724
120days	IBTC1014579	212.39	A	296.948	A	246.957	A	136.194	A	115.085	A	122.637	A	111.715	A	77.8744	A	175.839	A	210.151	A	171.28	A	242.324	A	430.752	P	488.245	P	AT3G15580	2e-29	| Symbols: ATG8I, APG8H | Ubiquitin-like superfamily protein | chr3:5274075-5275000 REVERSE LENGTH=115
120days	IBTC1014758	127.857	A	119.96	A	281.205	A	148.339	A	279.342	A	286.456	A	291.463	A	218.406	A	274.438	A	228.8	A	296.854	A	318.854	A	559.768	P	713.433	P	AT5G24680	4e-47	| Symbols: | Peptidase C78, ubiquitin fold modifier-specific peptidase 1/ 2 | chr5:8453666-8455358 FORWARD LENGTH=399
120days	IBTC1014833	23.9402	A	13.9956	A	27.9962	A	28.0344	A	31.6719	A	22.1269	A	80.6521	A	63.0301	A	38.6402	A	29.6831	A	96.4807	A	60.8775	A	800.307	P	1581.23	P	AT1G61350	1e-07	| Symbols: | ARM repeat superfamily protein | chr1:22634099-22635820 FORWARD LENGTH=573
120days	IBTC1015385	119.167	A	99.7725	A	54.7201	A	39.7528	A	128.457	A	104.387	A	42.3632	A	35.5063	A	182.989	A	246.571	A	231.583	A	255.731	A	601.77	P	549.885	P
120days	IBTC1015540	138.431	A	48.4039	A	116.236	A	89.7671	A	127.239	A	107.002	A	194.447	A	206.446	A	216.105	A	177.91	A	279.611	A	148.15	A	428.45	P	512.034	P	AT5G66631	5e-69	| Symbols: | Tetratricopeptide repeat (TPR)-like superfamily protein | chr5:26596207-26598192 FORWARD LENGTH=661
120days	IBTC1015576	133.639	A	114.225	A	112.666	A	54.8942	A	113.019	A	87.1691	A	91.2174	A	79.7615	A	91.9642	A	96.9327	A	75.4314	A	111.307	A	514.719	P	515.099	P	AT1G75200	6e-36	| Symbols: | flavodoxin family protein / radical SAM domain-containing protein | chr1:28220849-28223597 REVERSE LENGTH=647
120days	IBTC1015943	269.683	A	191.85	A	163.978	A	172.888	A	198.098	A	150.45	A	197.203	A	183.29	A	201.358	A	190.502	A	202.264	A	154.987	A	1410.48	P	489.62	P	AT5G66810	3e-44	| Symbols: | CONTAINS InterPro DOMAIN/s: CTLH, C-terminal LisH motif (InterPro:IPR006595); BEST Arabidopsis thaliana protein match is: LisH and RanBPM domains containing protein (TAIR:AT1G61150.1); Has 333 Blast hits to 242 proteins in 88 species: Archae - 0; Bacteria - 0; Metazoa - 104; Fungi - 47; Plants - 152; Viruses - 0; Other Eukaryotes - 30 (source: NCBI BLink). | chr5:26672926-26676450 FO…
120days	IBTC1016020	110.267	A	201.356	A	150.219	A	126.734	A	103.616	A	209.712	A	167.542	A	101.385	A	29.8667	A	225.258	A	74.2546	A	211.883	A	765.24	P	1512.9	P
120days	IBTC1016120	167.476	A	109.603	A	212.816	A	196.939	A	267.356	A	233.2	A	274.745	A	275.994	A	368.943	A	326.691	A	277.505	A	197.567	A	464.615	P	497.231	P	AT1G29400	1e-115	| Symbols: AML5, ML5 | MEI2-like protein 5 | chr1:10290393-10293696 REVERSE LENGTH=800
120days	IBTC1016147	264.714	A	214.435	A	248.794	A	254.563	A	278.26	A	243.317	A	275.968	A	325.987	A	312.817	A	198.081	A	350.466	A	198.235	A	710.671	P	1008.83	P	AT4G10620	1e-55	| Symbols: | P-loop containing nucleoside triphosphate hydrolases superfamily protein | chr4:6564297-6566402 FORWARD LENGTH=597
120days	IBTC1016183	150.771	A	122.154	A	118.722	A	144.171	A	142.724	A	144.654	A	211.168	A	270.587	A	264.187	A	155.166	A	316.892	A	213.326	A	480.854	P	444.892	P	AT1G03750	6e-81	| Symbols: CHR9 | switch 2 | chr1:937920-941068 FORWARD LENGTH=862
120days	IBTC1016324	273.231	A	220.466	A	218.113	A	175.858	A	169.71	A	156.899	A	152.494	A	116.613	A	158.585	A	103.329	A	208.841	A	159.172	A	596.757	P	642.959	P	AT4G15850	1e-61	| Symbols: ATRH1, RH1 | RNA helicase 1 | chr4:9001426-9004534 FORWARD LENGTH=522
120days	IBTC1016835	149.583	A	194.916	A	224.917	A	267.404	A	198.905	A	222.975	A	270.432	A	390.806	A	281.233	A	159.509	A	234.019	A	233.833	A	2576.98	P	1440.22	P
120days	IBTC1016865	276.154	A	396.196	A	181.424	A	191.341	A	230.431	A	194.198	A	177.623	A	184.474	A	286.17	A	219.34	A	288.019	A	163.245	A	958.768	P	982.125	P	AT1G55040	8e-11	| Symbols: | zinc finger (Ran-binding) family protein | chr1:20534895-20538901 FORWARD LENGTH=849
120days	IBTC1016881	291.693	A	159.418	A	226.209	A	210.637	A	132.412	A	150.356	A	231.112	A	190.493	A	292.255	A	300.407	A	314.797	A	280.644	A	508.72	P	410.54	P
120days	IBTC1017059	37.6629	A	105.106	A	69.3371	A	30.5535	A	30.5891	A	69.5291	A	146.492	A	114.764	A	90.3103	A	52.3576	A	133.702	A	369.296	A	1496.09	P	1330.67	P
120days	IBTC1017179	161.037	A	77.0101	A	85.8399	A	92.8927	A	125.11	A	137.618	A	258.751	A	271.742	A	184.296	A	65.7956	A	191.366	A	149.021	A	981.441	P	1323.56	P	AT5G48620	3e-30	| Symbols: | Disease resistance protein (CC-NBS-LRR class) family | chr5:19717406-19720932 FORWARD LENGTH=908
120days	IBTC1017237	275.569	A	207.449	A	210.21	A	149.212	A	205.11	A	164.94	A	334.322	A	275.673	A	209.359	A	193.425	A	196.096	A	180.278	A	405.965	P	435.806	P	AT1G79600	1e-29	| Symbols: | Protein kinase superfamily protein | chr1:29950105-29952516 REVERSE LENGTH=711
120days	IBTC1017282	345.329	A	274.86	A	375.767	A	247.568	A	325.527	A	358.215	A	264.291	A	269.237	A	332.604	A	196.604	A	317.885	A	280.356	A	402.985	P	404.722	P	AT3G01930	9e-61	| Symbols: | Major facilitator superfamily protein | chr3:319289-321488 REVERSE LENGTH=584
120days	IBTC1017863	127.59	A	144.739	A	249.548	A	148.39	A	237.353	A	296.397	A	235.803	A	225.912	A	252.942	A	270.178	A	320.111	A	337.137	A	890.426	P	473.197	P	AT4G39040	6e-10	| Symbols: | RNA-binding CRS1 / YhbY (CRM) domain protein | chr4:18189292-18190535 REVERSE LENGTH=280
120days	IBTC1017908	202.496	A	105.883	A	172.758	A	154.415	A	161.683	A	151.963	A	164.367	A	167.582	A	267.81	A	115.436	A	203.689	A	95.5185	A	1081.85	P	472.038	P	AT5G62990	2e-51	| Symbols: emb1692 | Ubiquitin carboxyl-terminal hydrolase family protein | chr5:25277828-25279312 FORWARD LENGTH=494
120days	IBTC1017974	55.7795	A	50.2636	A	72.7168	A	30.1865	A	98.8797	A	85.0014	A	123.788	A	154.889	A	204.339	A	85.2804	A	385.939	A	119.444	A	949.035	P	842.811	P	AT2G47450	7e-57	| Symbols: CAO, CPSRP43 | chloroplast signal recognition particle component (CAO) | chr2:19472781-19473902 FORWARD LENGTH=373
120days	IBTC1018019	210.491	A	116.294	A	172.718	A	103.705	A	130.736	A	124.837	A	128.412	A	95.088	A	141.959	A	105.18	A	168.718	A	142.816	A	420.812	P	522.313	P	AT1G55870	3e-22	| Symbols: ATPARN, AHG2 | Polynucleotidyl transferase, ribonuclease H-like superfamily protein | chr1:20895663-20898359 FORWARD LENGTH=689
120days	IBTC1018229	118.79	A	83.58	A	138.61	A	122.772	A	167.329	A	162.106	A	200.603	A	258.889	A	229.83	A	203.04	A	260.223	A	182.534	A	517.639	P	534.474	P	AT4G23950	3e-54	| Symbols: | Galactose-binding protein | chr4:12442297-12444330 FORWARD LENGTH=562
120days	IBTC1018916	45.72	A	69.4607	A	95.7205	A	72.6453	A	146.145	A	132.073	A	96.7299	A	131.327	A	190.698	A	137.761	A	278.639	A	189.213	A	1178.73	P	1459.93	P	AT1G21400	3e-19	| Symbols: | Thiamin diphosphate-binding fold (THDP-binding) superfamily protein | chr1:7493492-7496240 FORWARD LENGTH=472
120days	IBTC1019067	132.547	A	84.2851	A	125.336	A	128.535	A	113.146	A	116.07	A	184.162	A	187.026	A	190.083	A	148.575	A	271.234	A	191.47	A	705.571	P	712.706	P	AT3G07970	3e-47	| Symbols: QRT2 | Pectin lyase-like superfamily protein | chr3:2541006-2543370 FORWARD LENGTH=439
120days	IBTC1019094	120.892	A	145.031	A	41.3681	A	61.276	A	48.9762	A	38.6237	A	49.8523	A	66.3227	A	131.119	A	50.0801	A	199.776	A	106.072	A	784.154	P	779.022	P	AT1G60390	2e-29	| Symbols: PG1 | polygalacturonase 1 | chr1:22247611-22249556 REVERSE LENGTH=624
120days	IBTC1019648	140.933	A	94.0566	A	270.033	A	127.958	A	209.868	A	178.417	A	254.71	A	194.097	A	276.056	A	143.287	A	295.304	A	286.114	A	489.815	P	484.503	P	AT1G66345	4e-31	| Symbols: | Pentatricopeptide repeat (PPR) superfamily protein | chr1:24737719-24739353 FORWARD LENGTH=544
120days	IBTC1019946	37.372	A	35.5895	A	172.365	A	161.011	A	227.619	A	213.02	A	399.347	A	344.223	A	328.142	A	308.6	A	379.533	A	291.982	A	593.466	P	947.329	P	AT2G24820	8e-17	| Symbols: TIC55-II | translocon at the inner envelope membrane of chloroplasts 55-II | chr2:10575038-10576829 FORWARD LENGTH=539
120days	IBTC1020087	193.151	A	193.719	A	161.319	A	161.823	A	179.549	A	189.304	A	257.448	A	195.167	A	199.559	A	212.279	A	190.7	A	217.454	A	663.912	P	540.528	P	AT3G03380	9e-71	| Symbols: DegP7 | DegP protease 7 | chr3:799720-808319 FORWARD LENGTH=1097
120days	IBTC1020088	128.025	A	96.8118	A	174.03	A	119.682	A	198.547	A	186.89	A	147.595	A	114.361	A	168.24	A	185.6	A	219.584	A	189.086	A	455.258	P	521.78	P	AT1G09300	1e-156	| Symbols: | Metallopeptidase M24 family protein | chr1:3003981-3008131 FORWARD LENGTH=493
120days	IBTC1020094	54.2726	A	204.356	A	117.371	A	95.7744	A	87.2014	A	82.9305	A	75.0342	A	105.251	A	108.765	A	181.22	A	242.666	A	187.481	A	570.272	P	790.365	P	AT5G04830	1e-59	| Symbols: | Nuclear transport factor 2 (NTF2) family protein | chr5:1402294-1403671 REVERSE LENGTH=178
120days	IBTC1020103	161.971	A	160.222	A	193.601	A	91.8698	A	127.153	A	115.683	A	149.926	A	152.213	A	137.678	A	149.039	A	209.746	A	165.889	A	647.221	P	564.041	P	AT5G65720	2e-53	| Symbols: ATNIFS1, NIFS1, NFS1, ATNFS1 | nitrogen fixation S (NIFS)-like 1 | chr5:26296349-26297710 FORWARD LENGTH=453
120days	IBTC1020477	116.855	A	166.675	A	115.358	A	88.894	A	88.6144	A	114.342	A	122.713	A	81.6624	A	169.63	A	68.3002	A	88.6384	A	72.948	A	1112.59	P	1986.31	P	AT2G45750	6e-96	| Symbols: | S-adenosyl-L-methionine-dependent methyltransferases superfamily protein | chr2:18842655-18845343 FORWARD LENGTH=631
120days	IBTC1020584	119.329	A	221.696	A	141.963	A	119.134	A	97.0562	A	102.605	A	120.584	A	142.056	A	156.63	A	188.953	A	194.681	A	162.415	A	518.494	P	662.358	P	AT4G31390	3e-83	| Symbols: | Protein kinase superfamily protein | chr4:15233126-15236764 FORWARD LENGTH=657
120days	IBTC1020710	171.136	A	217.434	A	218.05	A	191.202	A	159.96	A	185.812	A	245.881	A	211.553	A	340.966	A	207.875	A	289.356	A	282.932	A	599.634	P	622.264	P	AT1G67490	1e-26	| Symbols: GCS1, KNF | glucosidase 1 | chr1:25280633-25286581 REVERSE LENGTH=852
120days	IBTC1020893	172.081	A	137.083	A	336.417	A	204.502	A	321.114	A	248.765	A	289.114	A	215.937	A	304.512	A	260.451	A	336.229	A	230.648	A	461.933	P	491.366	P	AT4G03340	1e-68	| Symbols: | Core-2/I-branching beta-1,6-N-acetylglucosaminyltransferase family protein | chr4:1467865-1469465 REVERSE LENGTH=448
120days	IBTC1020906	38.5663	A	85.1768	A	64.3375	A	73.4438	A	44.5535	A	38.6979	A	188.039	A	169.482	A	95.7552	A	44.1108	A	160.601	A	144.621	A	567.27	P	622.469	P
120days	IBTC1021038	61.7498	A	108.438	A	77.2137	A	121.085	A	133.009	A	117.954	A	163.243	A	278.825	A	107.956	A	126.753	A	202.982	A	119.145	A	564.853	P	586.639	P	AT2G26500	7e-16	| Symbols: | cytochrome b6f complex subunit (petM), putative | chr2:11270370-11270747 FORWARD LENGTH=125
120days	IBTC1021169	35.0282	A	43.2259	A	42.4724	A	44.3988	A	41.1619	A	49.0225	A	106.24	A	134.303	A	155.365	A	41.2948	A	305.921	A	51.9338	A	514.867	P	635.604	P	AT3G52310	4e-25	| Symbols: | ABC-2 type transporter family protein | chr3:19398663-19402861 FORWARD LENGTH=784
120days	IBTC1021255	47.3022	A	57.1681	A	77.3116	A	38.7854	A	73.9246	A	70.9944	A	116.261	A	83.6623	A	140.493	A	150.967	A	215.405	A	147.15	A	628.237	P	563.577	P	AT3G07500	3e-18	| Symbols: | Far-red impaired responsive (FAR1) family protein | chr3:2392387-2393709 FORWARD LENGTH=217
120days	IBTC1021356	138.06	A	136.736	A	225.968	A	131.203	A	199.441	A	206.337	A	260.663	A	190.797	A	272.27	A	304.673	A	294.118	A	309.072	A	433.574	P	599.617	P	AT5G44740	7e-126	| Symbols: POLH | Y-family DNA polymerase H | chr5:18047903-18051779 REVERSE LENGTH=672
120days	IBTC1021438	268.378	A	384.209	A	235.646	A	127.745	A	313.471	A	292.544	A	220.307	A	341.811	A	218.128	A	244.658	A	194.897	A	308.991	A	457.606	P	546.223	P	AT1G77140	2e-42	| Symbols: VPS45, ATVPS45 | vacuolar protein sorting 45 | chr1:28984163-28987681 FORWARD LENGTH=569
120days	IBTC1022285	34.0458	A	34.5513	A	27.0899	A	25.4646	A	15.835	A	22.3046	A	28.1939	A	28.7544	A	159.351	A	67.1234	A	232.235	A	36.6462	A	1157.89	P	825.121	P
120days	IBTC1022344	99.7754	A	108.714	A	264.904	A	123.496	A	192.786	A	152.809	A	106.76	A	76.8439	A	131.302	A	156.245	A	194.206	A	278.365	A	421.458	P	448.507	P	AT3G28960	8e-127	| Symbols: | Transmembrane amino acid transporter family protein | chr3:10984245-10985767 REVERSE LENGTH=405
120days	IBTC1022420	238.369	A	386.829	A	206.579	A	307.137	A	173.512	A	183.958	A	175.537	A	308.182	A	234.36	A	220.193	A	381.574	A	244.657	A	1168.37	P	1683.84	P	AT2G13360	0	| Symbols: AGT, AGT1, SGAT | alanine:glyoxylate aminotransferase | chr2:5539417-5540902 REVERSE LENGTH=401
120days	IBTC1022519	240.998	A	369.479	A	282.808	A	201.666	A	135.442	A	161.103	A	245.174	A	212.614	A	207.284	A	305.905	A	317.803	A	334.292	A	693.591	P	655.834	P	AT1G20610	1e-22	| Symbols: CYCB2;3 | Cyclin B2;3 | chr1:7135073-7137273 REVERSE LENGTH=429
120days	IBTC1022620	241.458	A	153.148	A	128.906	A	195.049	A	255.09	A	217.346	A	293.012	A	262.206	A	274.087	A	308.539	A	297.379	A	290.474	A	722.409	P	480.965	P	AT4G29010	0	| Symbols: AIM1 | Enoyl-CoA hydratase/isomerase family | chr4:14297312-14302016 REVERSE LENGTH=721
120days	IBTC1023020	301.107	A	347.379	A	236.404	A	246.153	A	205.532	A	254.603	A	250.608	A	230.103	A	276.819	A	359.005	A	301.475	A	266.505	A	548.984	P	437.577	P	AT5G66180	2e-07	| Symbols: | S-adenosyl-L-methionine-dependent methyltransferases superfamily protein | chr5:26449010-26450919 FORWARD LENGTH=374
120days	IBTC1023143	66.6009	A	68.0401	A	210.559	A	167.387	A	186.56	A	183.615	A	260.794	A	179.907	A	264.236	A	224.674	A	348.77	A	191.914	A	655.427	P	817.528	P	AT5G38660	6e-74	| Symbols: APE1 | acclimation of photosynthesis to environment | chr5:15473285-15475497 REVERSE LENGTH=286
120days	IBTC1024981	56.1904	A	86.8756	A	91.2793	A	75.054	A	131.532	A	207.723	A	175.688	A	144.419	A	141.792	A	114.592	A	216.806	A	123.02	A	428.723	P	554.367	P	AT1G76130	7e-57	| Symbols: ATAMY2, AMY2 | alpha-amylase-like 2 | chr1:28561647-28563914 FORWARD LENGTH=413
120days	IBTC1025200	132.331	A	96.9813	A	98.0796	A	113.373	A	119.797	A	105.271	A	180.836	A	161.757	A	213.966	A	174.002	A	362.011	A	261.95	A	700.389	P	961.047	P	AT5G01850	3e-12	| Symbols: | Protein kinase superfamily protein | chr5:332829-334180 FORWARD LENGTH=333
120days	IBTC1025440	159.3	A	168.028	A	166.164	A	137.901	A	194.43	A	176.188	A	260.121	A	219.427	A	205.538	A	191.421	A	265.034	A	233.498	A	431.049	P	442.195	P	AT2G32810	6e-54	| Symbols: BGAL9 | beta galactosidase 9 | chr2:13919741-13925325 REVERSE LENGTH=859
120days	IBTC1026030	239.474	A	218.408	A	171.639	A	171.065	A	243.79	A	233.045	A	181.363	A	209.587	A	230.109	A	285.716	A	317.015	A	255.78	A	503.957	P	420.376	P	AT1G70190	2e-18	| Symbols: | Ribosomal protein L7/L12, oligomerisation;Ribosomal protein L7/L12, C-terminal/adaptor protein ClpS-like | chr1:26430616-26431242 FORWARD LENGTH=208
120days	IBTC1026407	22.4973	A	70.1565	A	44.5408	A	52.8825	A	159.873	A	63.5757	A	158.938	A	196.169	A	106.405	A	155.25	A	396.704	A	163.331	A	409.034	P	571.891	P	AT1G32780	2e-39	| Symbols: | GroES-like zinc-binding dehydrogenase family protein | chr1:11869977-11872595 REVERSE LENGTH=394
120days	IBTC1026606	178.381	A	116.37	A	204.836	A	203.237	A	311.275	A	234.768	A	304.129	A	265.1	A	296.907	A	210.553	A	359.38	A	235.891	A	596.779	P	607.732	P	AT1G73875	7e-108	| Symbols: | DNAse I-like superfamily protein | chr1:27781112-27784571 FORWARD LENGTH=454
120days	IBTC1026643	78.7095	A	90.0035	A	86.2933	A	98.8986	A	169.227	A	120.143	A	203.1	A	209.808	A	188.868	A	204.256	A	287.76	A	198.727	A	439.879	P	558.623	P
120days	IBTC1026671	107.123	A	146.03	A	184.23	A	78.4548	A	106.335	A	102.606	A	98.6563	A	72.8316	A	156.349	A	124.775	A	180.802	A	208.786	A	526.687	P	569.011	P
120days	IBTC1026710	10.8221	A	14.6631	A	29.7651	A	29.7425	A	45.4876	A	55.1393	A	137.286	A	60.6325	A	219.167	A	89.9479	A	261.375	A	127.536	A	445.266	P	496.698	P	AT1G23740	2e-18	| Symbols: | Oxidoreductase, zinc-binding dehydrogenase family protein | chr1:8398245-8399656 REVERSE LENGTH=386
120days	IBTC1026781	136.343	A	125.191	A	197.562	A	240.722	A	229.841	A	255.127	A	311.948	A	278.856	A	269.498	A	373.676	A	324.704	A	207.617	A	430.697	P	657.481	P	AT1G65410	1e-46	| Symbols: ATNAP11, TGD3, NAP11 | non-intrinsic ABC protein 11 | chr1:24295362-24297332 FORWARD LENGTH=345
120days	IBTC1026789	28.5375	A	70.5706	A	110.276	A	95.5249	A	88.9339	A	97.9643	A	100.668	A	98.7062	A	73.4095	A	58.0917	A	217.088	A	109.32	A	608.192	P	1389.68	P	AT1G64150	6e-78	| Symbols: | Uncharacterized protein family (UPF0016) | chr1:23809047-23812579 REVERSE LENGTH=370
120days	IBTC1026798	59.8355	A	50.2438	A	137.871	A	114.687	A	186.68	A	154.268	A	361.532	A	389.548	A	296.801	A	214.227	A	272.038	A	215.482	A	760.547	P	750.039	P	AT2G45850	6e-37	| Symbols: | AT hook motif DNA-binding family protein | chr2:18871901-18873457 REVERSE LENGTH=348
120days	IBTC1026819	75.9879	A	198.135	A	89.0286	A	83.5206	A	102.289	A	119.66	A	62.0223	A	58.4935	A	109.957	A	157.057	A	149.246	A	138.359	A	590.683	P	540.782	P
120days	IBTC1026912	221.093	A	359.092	A	395.526	A	210.055	A	219.392	A	285.141	A	182.449	A	147.499	A	280.15	A	276.675	A	365.542	A	294.733	A	684.54	P	682.312	P	AT1G43890	2e-94	| Symbols: ATRAB18, ATRABC1, RAB18-1, RABC1, ATRAB-C1, RAB18 | RAB GTPASE HOMOLOG B18 | chr1:16646934-16648395 FORWARD LENGTH=212
120days	IBTC1027117	139.27	A	74.6692	A	178.216	A	142.227	A	64.8813	A	84.5069	A	175.588	A	202.887	A	143.94	A	92.3478	A	239.218	A	149.541	A	422.681	P	541.536	P	AT1G21280	2e-07	| Symbols: | CONTAINS InterPro DOMAIN/s: Retrotransposon gag protein (InterPro:IPR005162); Has 707 Blast hits to 705 proteins in 25 species: Archae - 0; Bacteria - 0; Metazoa - 4; Fungi - 0; Plants - 703; Viruses - 0; Other Eukaryotes - 0 (source: NCBI BLink). | chr1:7447690-7448403 REVERSE LENGTH=237
120days	IBTC1027306	61.7589	A	82.0084	A	105.841	A	146.7	A	64.0917	A	106.492	A	146.001	A	109.341	A	183.969	A	378.245	A	340.449	A	348.549	A	1032.84	P	2501.57	P
120days	IBTC1027329	151.308	A	82.0252	A	178.279	A	164.053	A	183.328	A	155.688	A	228.787	A	218.086	A	199.836	A	135.435	A	238.577	A	162.67	A	486.247	P	566.186	P	AT1G22460	5e-122	| Symbols: | O-fucosyltransferase family protein | chr1:7927530-7930351 REVERSE LENGTH=565
120days	IBTC1027640	16.4301	A	15.2852	A	19.3121	A	19.2501	A	18.3793	A	21.9659	A	22.6024	A	38.9626	A	52.3034	A	37.9869	A	341.193	A	99.4539	A	1284.69	P	2474.85	P	AT1G23740	8e-71	| Symbols: | Oxidoreductase, zinc-binding dehydrogenase family protein | chr1:8398245-8399656 REVERSE LENGTH=386
120days	IBTC1027987	135.406	A	129.737	A	188.028	A	154.725	A	205.459	A	167.374	A	329.442	A	245.183	A	218.464	A	253.912	A	270.685	A	217.393	A	452.079	P	593.245	P	AT2G21300	8e-11	| Symbols: | ATP binding microtubule motor family protein | chr2:9114396-9118292 REVERSE LENGTH=862
120days	IBTC1028007	16.0649	A	42.0595	A	35.4933	A	38.3966	A	29.6496	A	20.1791	A	88.7255	A	80.8866	A	45.8016	A	34.4701	A	104.733	A	91.4627	A	798.864	P	727.828	P	AT5G10970	3e-14	| Symbols: | C2H2 and C2HC zinc fingers superfamily protein | chr5:3469268-3470086 FORWARD LENGTH=272
120days	IBTC1028034	260.086	A	332.601	A	71.2288	A	148.909	A	88.7149	A	111.914	A	198.227	A	292.493	A	149.155	A	147.049	A	383.525	A	224.108	A	2094.28	P	1945.1	P	AT2G45510	1e-140	| Symbols: CYP704A2 | cytochrome P450, family 704, subfamily A, polypeptide 2 | chr2:18753085-18754944 FORWARD LENGTH=511
120days	IBTC1028131	203.461	A	91.6076	A	146.699	A	131.856	A	144.842	A	154.835	A	192.538	A	188.587	A	234.487	A	135.262	A	274.236	A	146.299	A	456.656	P	707.611	P	AT4G09140	5e-58	| Symbols: ATMLH1, MLH1 | MUTL-homologue 1 | chr4:5817107-5821035 REVERSE LENGTH=737
120days	IBTC1028159	117.868	A	166.349	A	140.344	A	111.174	A	96.9112	A	106.106	A	160.994	A	151.064	A	176.233	A	105.247	A	349.503	A	365.549	A	411.691	P	428.604	P
120days	IBTC1028334	30.0797	A	30.5783	A	44.9483	A	31.7127	A	49.6456	A	61.4735	A	77.237	A	93.0299	A	133.59	A	58.9063	A	170.724	A	120.808	A	1221.32	P	687.176	P
120days	IBTC1028567	258.646	A	234.332	A	364.017	A	331.778	A	225.821	A	255.849	A	249.103	A	270.684	A	391.686	A	368.228	A	358.43	A	307.087	A	420.6	P	566.811	P	AT4G09630	6e-127	| Symbols: | Protein of unknown function (DUF616) | chr4:6083860-6087802 FORWARD LENGTH=711
120days	IBTC1028708	101.445	A	127.135	A	128.048	A	160.73	A	37.6311	A	40.144	A	41.3646	A	42.8164	A	96.2489	A	74.2828	A	268.016	A	102.147	A	738.828	P	676.529	P
120days	IBTC1028782	393.026	A	242.059	A	186.08	A	303.942	A	234.417	A	247.485	A	227.574	A	271.119	A	200.25	A	181.239	A	291.404	A	170.538	A	551.739	P	599.102	P	AT5G08110	2e-53	| Symbols: | nucleic acid binding;ATP-dependent helicases;ATP binding;helicases;ATP-dependent helicases | chr5:2594854-2600114 REVERSE LENGTH=1141
120days	IBTC1028829	177.673	A	150.98	A	155.624	A	176.288	A	218.226	A	178.498	A	335.303	A	283.296	A	232.383	A	255.399	A	282.735	A	182.902	A	643.766	P	856.902	P
120days	IBTC1028839	124.364	A	123.662	A	119.116	A	120.841	A	91.8343	A	87.45	A	157.774	A	258.058	A	173.424	A	100.962	A	298.12	A	135.838	A	467.688	P	748.122	P
120days	IBTC1028866	132.178	A	93.7266	A	178.298	A	163.109	A	186.767	A	182.532	A	180.975	A	206.247	A	214.69	A	135.421	A	236.963	A	153.589	A	420.212	P	547.063	P	AT3G42170	8e-34	| Symbols: | BED zinc finger ;hAT family dimerisation domain | chr3:14321838-14323928 FORWARD LENGTH=696
120days	IBTC1028909	180.153	A	139.197	A	226.752	A	231.88	A	283.098	A	274.322	A	318.656	A	259.257	A	282.693	A	284.596	A	310.443	A	289.375	A	452.221	P	578.396	P	AT3G05625	2e-46	| Symbols: | Tetratricopeptide repeat (TPR)-like superfamily protein | chr3:1632408-1633912 FORWARD LENGTH=257
120days	IBTC1029498	18.3537	A	24.8398	A	34.5902	A	47.9915	A	37.6679	A	30.6021	A	69.9477	A	56.6022	A	150.502	A	51.4817	A	335.644	A	85.8086	A	477.56	P	860.143	P
120days	IBTC1029571	218.377	A	152.092	A	134.757	A	144.027	A	107.342	A	113.985	A	116.611	A	186.435	A	130.812	A	130.393	A	231.92	A	141.984	A	727.056	P	987.608	P	AT2G36780	3e-60	| Symbols: | UDP-Glycosyltransferase superfamily protein | chr2:15417618-15419108 REVERSE LENGTH=496
120days	IBTC1029629	214.58	A	216.441	A	274.11	A	228.523	A	300.941	A	267.796	A	382.756	A	278.575	A	369.57	A	292.044	A	371.85	A	297.651	A	615.87	P	642.128	P	AT5G51140	4e-65	| Symbols: | Pseudouridine synthase family protein | chr5:20784103-20786793 REVERSE LENGTH=410
120days	IBTC1029694	163.334	A	239.265	A	137.416	A	216.806	A	253.895	A	227.072	A	182.948	A	203.768	A	328.22	A	360.956	A	322.026	A	265.799	A	431.36	P	500.703	P
120days	IBTC1029695	161.204	A	217.389	A	235.209	A	172.732	A	281.397	A	212.396	A	321.524	A	275.72	A	202.915	A	267.242	A	304.457	A	230.845	A	897.266	P	866.096	P
120days	IBTC1029708	197.535	A	199.702	A	213.348	A	190.272	A	220.934	A	224.099	A	289.808	A	274.483	A	92.4644	A	173.554	A	253.425	A	184.775	A	519.346	P	577.346	P	AT5G03430	1e-67	| Symbols: | phosphoadenosine phosphosulfate (PAPS) reductase family protein | chr5:849237-852867 REVERSE LENGTH=497
120days	IBTC1029732	37.2187	A	75.4081	A	83.0128	A	86.0147	A	67.4196	A	88.6501	A	131.435	A	171.347	A	132.287	A	167.542	A	278.487	A	183.886	A	729.897	P	796.052	P
120days	IBTC1029799	170.104	A	42.1349	A	166.16	A	127.205	A	116.145	A	91.5595	A	95.5685	A	69.1454	A	158.72	A	54.5759	A	174.883	A	55.8056	A	773.183	P	872.075	P	AT1G43650	1e-25	| Symbols: | nodulin MtN21 /EamA-like transporter family protein | chr1:16443861-16446814 REVERSE LENGTH=343
120days	IBTC1029939	168.885	A	106.362	A	184.557	A	169.848	A	238.789	A	190.403	A	319.123	A	264.855	A	256.162	A	190.181	A	317.287	A	181.506	A	621.479	P	592.074	P	AT1G19430	1e-43	| Symbols: | S-adenosyl-L-methionine-dependent methyltransferases superfamily protein | chr1:6724669-6727533 REVERSE LENGTH=724
120days	IBTC1030028	79.3088	A	82.3456	A	43.0232	A	96.4431	A	42.9898	A	57.9333	A	56.5313	A	91.5011	A	48.1848	A	65.1938	A	78.5297	A	54.0933	A	461.366	P	930.83	P	AT3G09050	7e-19	| Symbols: | unknown protein; FUNCTIONS IN: molecular_function unknown; INVOLVED IN: biological_process unknown; LOCATED IN: chloroplast thylakoid membrane, chloroplast; EXPRESSED IN: 21 plant structures; EXPRESSED DURING: 13 growth stages; Has 120 Blast hits to 120 proteins in 47 species: Archae - 4; Bacteria - 10; Metazoa - 33; Fungi - 2; Plants - 44; Viruses - 0; Other Eukaryotes - 27 (source:…
120days	IBTC1030085	60.9157	A	92.8301	A	50.8736	A	61.3958	A	85.9684	A	77.6166	A	76.1419	A	127.224	A	103.413	A	123.763	A	149.217	A	131.041	A	511.356	P	445.424	P	AT5G15802	2e-25	| Symbols: | unknown protein; FUNCTIONS IN: molecular_function unknown; INVOLVED IN: biological_process unknown; LOCATED IN: endomembrane system; Has 35 Blast hits to 35 proteins in 15 species: Archae - 0; Bacteria - 4; Metazoa - 0; Fungi - 0; Plants - 31; Viruses - 0; Other Eukaryotes - 0 (source: NCBI BLink). | chr5:5156578-5157520 REVERSE LENGTH=99
120days	IBTC1030358	209.942	A	323.001	A	297.904	A	168.509	A	251.318	A	258.602	A	202.127	A	194.989	A	254.43	A	268.784	A	356.575	A	374.914	A	968.656	P	625.299	P	AT1G63270	1e-50	| Symbols: ATNAP10, NAP10 | non-intrinsic ABC protein 10 | chr1:23469664-23470353 REVERSE LENGTH=229
120days	IBTC1030599	243.788	A	160.017	A	129.186	A	71.5895	A	141.4	A	96.0617	A	212.083	A	146.068	A	171.559	A	152.34	A	96.7972	A	116.747	A	427.037	P	447.588	P	AT5G10080	3e-111	| Symbols: | Eukaryotic aspartyl protease family protein | chr5:3150843-3153380 FORWARD LENGTH=528
120days	IBTC1030642	149.077	A	113.558	A	180.009	A	233.665	A	155.87	A	176.275	A	257.625	A	358.132	A	168.368	A	82.9038	A	381.17	A	137.251	A	732.632	P	829.077	P	AT5G60900	7e-61	| Symbols: RLK1 | receptor-like protein kinase 1 | chr5:24498467-24501494 REVERSE LENGTH=748
120days	IBTC1030728	132.065	A	67.799	A	160.3	A	140.444	A	98.8622	A	122.082	A	85.7556	A	126.759	A	231.56	A	165.592	A	161.382	A	146.825	A	457.947	P	532.625	P	AT2G29670	9e-49	| Symbols: | Tetratricopeptide repeat (TPR)-like superfamily protein | chr2:12682309-12684745 REVERSE LENGTH=536
120days	IBTC1031076	108.292	A	109.055	A	125.233	A	86.4826	A	165.477	A	122.771	A	120.208	A	110.576	A	149.019	A	205.804	A	148.315	A	126.859	A	478.269	P	466.389	P
120days	IBTC1031833	189.144	A	336.239	A	152.768	A	236.155	A	98.2665	A	108.3	A	151.358	A	179.209	A	73.7267	A	44.8159	A	184.902	A	143.151	A	430.209	P	501.255	P	AT1G27480	1e-64	| Symbols: | alpha/beta-Hydrolases superfamily protein | chr1:9544607-9546168 FORWARD LENGTH=432
120days	IBTC1032220	190.249	A	100.024	A	233.278	A	227.904	A	239.567	A	263.811	A	388.304	A	345.96	A	203.726	A	89.2074	A	310.751	A	206.3	A	712.883	P	837.444	P	AT5G15410	6e-42	| Symbols: DND1, ATCNGC2, CNGC2 | Cyclic nucleotide-regulated ion channel family protein | chr5:5003460-5006763 REVERSE LENGTH=726
120days	IBTC1032635	150.26	A	196.012	A	172.856	A	142.633	A	165.082	A	150.888	A	250.725	A	175.804	A	143.767	A	186.764	A	225.931	A	165.753	A	451.096	P	452.069	P
120days	IBTC1032657	230.425	A	347.577	A	303.964	A	152.925	A	205.953	A	172.123	A	377.32	A	208.508	A	312.798	A	255.665	A	353.693	A	284.749	A	473.242	P	547.191	P	AT4G13960	2e-07	| Symbols: | F-box/RNI-like superfamily protein | chr4:8060681-8062231 REVERSE LENGTH=434
120days	IBTC1032859	190.166	A	84.7735	A	166.276	A	147.337	A	143.273	A	138.704	A	250.202	A	263.346	A	280.822	A	132.342	A	312.195	A	135.618	A	675.996	P	845.284	P	AT2G01860	8e-21	| Symbols: EMB975 | Tetratricopeptide repeat (TPR)-like superfamily protein | chr2:388283-389743 FORWARD LENGTH=486
120days	IBTC1032883	79.3772	A	45.0788	A	44.0073	A	65.7857	A	87.0932	A	56.7161	A	128.548	A	101.143	A	121.363	A	66.8974	A	237.756	A	119.266	A	744.991	P	861.067	P
120days	IBTC1032983	188.872	A	125.343	A	183.168	A	169.104	A	204.088	A	205.312	A	261.518	A	244.905	A	219.676	A	196.391	A	296.075	A	175.978	A	574.573	P	484.282	P	AT1G14205	3e-50	| Symbols: | Ribosomal L18p/L5e family protein | chr1:4855582-4856762 FORWARD LENGTH=165
120days	IBTC1033088	71.3382	A	70.4397	A	131.269	A	154.807	A	247.511	A	296.829	A	272.79	A	279.872	A	297.74	A	209.844	A	373.379	A	204.416	A	535.244	P	752.47	P	AT5G14540	2e-33	| Symbols: | Protein of unknown function (DUF1421) | chr5:4687333-4689624 REVERSE LENGTH=547
120days	IBTC1033122	82.4171	A	51.3049	A	103.766	A	102.385	A	130.089	A	144.603	A	214.955	A	162.843	A	187.478	A	137.56	A	232.666	A	149.241	A	415.835	P	645.708	P	AT4G12830	5e-20	| Symbols: | alpha/beta-Hydrolases superfamily protein | chr4:7531189-7533327 FORWARD LENGTH=393
120days	IBTC1033293	315.764	A	354.28	A	247.81	A	278.187	A	181.912	A	169.808	A	200.684	A	211.478	A	233.617	A	229.673	A	294.547	A	234.128	A	430.328	P	523.517	P
120days	IBTC1033381	174.718	A	144.93	A	177.881	A	213.288	A	203.415	A	225.269	A	352.983	A	370.781	A	281.985	A	158.878	A	300.225	A	136.138	A	495.772	P	451.637	P	AT3G54510	2e-111	| Symbols: | Early-responsive to dehydration stress protein (ERD4) | chr3:20180339-20183220 FORWARD LENGTH=712
120days	IBTC1033386	181.478	A	229.086	A	111.938	A	127.021	A	134.086	A	118.751	A	232.862	A	268.638	A	175.877	A	118.998	A	231.764	A	298.267	A	472.753	P	422.393	P
120days	IBTC1033411	90.8678	A	111.466	A	87.7621	A	49.8629	A	31.2411	A	25.3707	A	27.2651	A	24.0511	A	70.3735	A	54.0702	A	99.1348	A	73.3036	A	496.406	P	690.564	P	AT3G54200	3e-11	| Symbols: | Late embryogenesis abundant (LEA) hydroxyproline-rich glycoprotein family | chr3:20065731-20066438 FORWARD LENGTH=235
120days	IBTC1033495	36.2244	A	109.455	A	174.496	A	151.371	A	199.829	A	183.178	A	209.067	A	131.257	A	64.9591	A	203.177	A	193.208	A	217.273	A	424.667	P	519.025	P	AT1G07010	2e-51	| Symbols: | Calcineurin-like metallo-phosphoesterase superfamily protein | chr1:2152949-2154968 FORWARD LENGTH=389
120days	IBTC1033557	135.291	A	103.073	A	239.785	A	147.227	A	308.585	A	252.357	A	222.179	A	196.076	A	353.916	A	232.534	A	300.689	A	294.835	A	506.265	P	447.973	P
120days	IBTC1033753	323.502	A	164.178	A	250.565	A	157.848	A	264.974	A	224.381	A	351.731	A	267.559	A	330.966	A	276.745	A	369.353	A	318.91	A	520.189	P	528.278	P	AT4G24970	3e-58	| Symbols: | Histidine kinase-, DNA gyrase B-, and HSP90-like ATPase family protein | chr4:12831125-12835449 FORWARD LENGTH=707
120days	IBTC1034138	101.757	A	79.008	A	60.5578	A	121.224	A	70.0183	A	95.2982	A	143.357	A	165.939	A	67.4273	A	60.6569	A	269.767	A	81.2271	A	994.741	P	1146.31	P	AT4G26470	1e-63	| Symbols: | Calcium-binding EF-hand family protein | chr4:13371377-13372343 FORWARD LENGTH=231
120days	IBTC1034431	219.141	A	360.452	A	390.397	A	178.786	A	286.962	A	377.46	A	346.82	A	284.801	A	284.463	A	384.625	A	318.156	A	331.049	A	700.976	P	459.486	P
120days	IBTC1034434	217.757	A	313.464	A	121.651	A	53.1787	A	136.586	A	75.0481	A	189.633	A	115.917	A	88.3922	A	101.971	A	289.895	A	117.236	A	843.456	P	633.461	P	AT3G10250	6e-17	| Symbols: | Plant protein 1589 of unknown function | chr3:3168371-3170418 REVERSE LENGTH=324
120days	IBTC1034623	306.708	A	272.786	A	261.117	A	305.355	A	250.76	A	264.034	A	378.8	A	312.45	A	388.819	A	240.925	A	395.144	A	260.966	A	625.344	P	623.211	P	AT4G33495	2e-29	| Symbols: RPD1 | Ubiquitin carboxyl-terminal hydrolase family protein | chr4:16111349-16112578 REVERSE LENGTH=409
120days	IBTC1034630	221.542	A	235.577	A	260.129	A	233.995	A	306.649	A	233.565	A	337.087	A	225.2	A	343.265	A	288.262	A	285.461	A	308.16	A	451.883	P	474.442	P	AT2G03270	2e-89	| Symbols: | DNA-binding protein, putative | chr2:994071-995990 FORWARD LENGTH=639
120days	IBTC1034648	207.8	A	160.507	A	217.58	A	202.893	A	182.68	A	184.469	A	209.732	A	227.149	A	288.762	A	149.222	A	325.401	A	159.326	A	432.361	P	564.32	P
120days	IBTC1034774	136.486	A	98.704	A	90.9557	A	130.421	A	71.8818	A	78.9996	A	145.155	A	180.472	A	233.391	A	169.845	A	343.122	A	214.565	A	802.911	P	907.445	P	AT4G08630	2e-38	| Symbols: | unknown protein; BEST Arabidopsis thaliana protein match is: unknown protein (TAIR:AT3G48860.2); Has 1487 Blast hits to 747 proteins in 184 species: Archae - 0; Bacteria - 56; Metazoa - 305; Fungi - 197; Plants - 180; Viruses - 3; Other Eukaryotes - 746 (source: NCBI BLink). | chr4:5506998-5511959 REVERSE LENGTH=845
120days	IBTC1034837	159.423	A	224.58	A	123.649	A	132.132	A	74.5621	A	89.4822	A	71.6221	A	139.286	A	134.686	A	155.671	A	219.8	A	185.917	A	3751.99	P	418.188	P
120days	IBTC1034967	125.828	A	231.149	A	163.913	A	198.069	A	141.291	A	148.212	A	230.196	A	316.729	A	227.29	A	159.391	A	200.845	A	192.913	A	3375.76	P	1476.28	P
120days	IBTC1035238	114.046	A	95.8823	A	154.176	A	102.515	A	231.356	A	181.023	A	156.659	A	119.022	A	129.327	A	186.512	A	133.412	A	127.768	A	479.974	P	487.226	P	AT4G03415	1e-21	| Symbols: | Protein phosphatase 2C family protein | chr4:1503789-1505510 REVERSE LENGTH=468
120days	IBTC1035419	113.376	A	184.208	A	113.947	A	105.305	A	69.4507	A	69.8029	A	92.9395	A	71.1275	A	132.28	A	54.8383	A	175.667	A	107.019	A	414.601	P	414.072	P	AT1G06900	3e-11	| Symbols: | Insulinase (Peptidase family M16) family protein | chr1:2115155-2120635 REVERSE LENGTH=1024
120days	IBTC1035451	112.491	A	140.929	A	145.209	A	65.8	A	97.5399	A	71.2105	A	80.7861	A	79.3772	A	124.181	A	188.823	A	224.387	A	155.911	A	527.913	P	705.683	P
120days	IBTC1035590	108.475	A	154.42	A	144.538	A	112.533	A	178.949	A	143.616	A	100.124	A	81.0297	A	84.5813	A	187.313	A	140.232	A	216.487	A	513.79	P	695.098	P	AT4G39970	1e-46	| Symbols: | Haloacid dehalogenase-like hydrolase (HAD) superfamily protein | chr4:18536678-18538429 REVERSE LENGTH=316
120days	IBTC1035674	93.0634	A	101.506	A	129.877	A	159.541	A	225.106	A	87.0802	A	161.939	A	204.419	A	135.185	A	131.21	A	159.033	A	162.456	A	463.441	P	822.617	P	AT5G12470	2e-45	| Symbols: | Protein of unknown function (DUF3411) | chr5:4044950-4047290 REVERSE LENGTH=386
120days	IBTC1036130	180.662	A	222.38	A	180.231	A	202.093	A	144.247	A	121.014	A	149.06	A	231.347	A	165.054	A	152	A	298.531	A	179.739	A	771.022	P	1209.99	P	AT2G13360	8e-55	| Symbols: AGT, AGT1, SGAT | alanine:glyoxylate aminotransferase | chr2:5539417-5540902 REVERSE LENGTH=401
120days	IBTC1036476	87.9765	A	93.0675	A	186.849	A	118.599	A	163.82	A	155.025	A	128.059	A	127.247	A	200.273	A	174.915	A	301.356	A	186.949	A	461.363	P	609.708	P	AT5G49770	5e-66	| Symbols: | Leucine-rich repeat protein kinase family protein | chr5:20222860-20227267 FORWARD LENGTH=946
120days	IBTC1036560	77.8881	A	33.594	A	46.1109	A	32.7783	A	51.9569	A	44.8339	A	64.9875	A	46.9643	A	150.214	A	47.6169	A	268.997	A	126.138	A	1195.59	P	1397.14	P	AT4G14605	5e-26	| Symbols: | Mitochondrial transcription termination factor family protein | chr4:8378815-8380564 FORWARD LENGTH=493
120days	IBTC1036569	209.492	A	232.679	A	202.916	A	165.075	A	178.437	A	175.922	A	134.353	A	123.146	A	208.328	A	223.574	A	276.573	A	221.734	A	424.837	P	532.183	P	AT5G17240	2e-62	| Symbols: SDG40 | SET domain group 40 | chr5:5666854-5668849 FORWARD LENGTH=491
120days	IBTC1036608	188.37	A	240.729	A	187.764	A	109.761	A	133.698	A	130.187	A	114.134	A	95.9581	A	267.246	A	158.971	A	256.787	A	227.004	A	489.8	P	490.205	P
120days	IBTC1036624	348.838	A	322.012	A	318.021	A	192.332	A	175.24	A	177.618	A	240.642	A	194.53	A	184.962	A	135.039	A	267.282	A	324.327	A	503.612	P	482.09	P	AT5G11200	3e-11	| Symbols: | DEAD/DEAH box RNA helicase family protein | chr5:3567389-3570686 FORWARD LENGTH=468
120days	IBTC1036782	112.987	A	246.296	A	74.6977	A	65.1455	A	39.6249	A	48.6256	A	51.0073	A	60.2344	A	36.073	A	71.0245	A	84.7625	A	67.0661	A	773.369	P	608.486	P	AT1G68810	3e-12	| Symbols: | basic helix-loop-helix (bHLH) DNA-binding superfamily protein | chr1:25861289-25862882 FORWARD LENGTH=368
120days	IBTC1036902	110.254	A	59.4002	A	122.849	A	69.413	A	167.6	A	131.495	A	212.939	A	161.329	A	214.154	A	199.94	A	219.42	A	160.912	A	444.94	P	491.668	P	AT4G32050	1e-39	| Symbols: | neurochondrin family protein | chr4:15496620-15500717 FORWARD LENGTH=618
120days	IBTC1037011	52.5313	A	34.1569	A	115.864	A	126.903	A	94.4451	A	117.109	A	189.614	A	257.725	A	295.021	A	187.334	A	321.853	A	215.324	A	569.697	P	648.533	P	AT3G25560	3e-125	| Symbols: NIK2 | NSP-interacting kinase 2 | chr3:9279550-9282560 REVERSE LENGTH=647
120days	IBTC1037222	242.581	A	202.056	A	137.028	A	134.014	A	99.448	A	90.2166	A	137.245	A	116.909	A	161.262	A	119.486	A	196.914	A	109.084	A	542.234	P	720.399	P	AT4G30720	4e-61	| Symbols: | FAD/NAD(P)-binding oxidoreductase family protein | chr4:14972212-14975461 REVERSE LENGTH=707
120days	IBTC1037378	158.566	A	153.518	A	273.484	A	161.158	A	338.782	A	268.024	A	286.664	A	191.124	A	294.295	A	365.886	A	255.468	A	275.642	A	424.398	P	474.751	P	AT2G33820	5e-22	| Symbols: ATMBAC1, MBAC1 | Mitochondrial substrate carrier family protein | chr2:14306293-14308293 REVERSE LENGTH=311
120days	IBTC1037434	120.1	A	92.7475	A	296.126	A	90.7115	A	384.003	A	272.674	A	381.342	A	235.886	A	234.305	A	273.898	A	296.2	A	210.149	A	891.36	P	696.959	P
120days	IBTC1037500	24.2142	A	19.296	A	19.4002	A	19.849	A	16.9294	A	31.7305	A	23.5065	A	42.3249	A	19.1326	A	21.1131	A	36.9516	A	18.8599	A	702.234	P	554.279	P	AT1G49390	7e-07	| Symbols: | 2-oxoglutarate (2OG) and Fe(II)-dependent oxygenase superfamily protein | chr1:18279600-18280873 FORWARD LENGTH=348
120days	IBTC1037510	146.27	A	132.239	A	137.664	A	193.254	A	105.303	A	103.456	A	202.843	A	207.256	A	179.596	A	159.976	A	246.622	A	155.367	A	438.43	P	445.792	P	AT5G54690	3e-09	| Symbols: GAUT12, LGT6, IRX8 | galacturonosyltransferase 12 | chr5:22219435-22221769 REVERSE LENGTH=535
120days	IBTC1037682	37.2283	A	51.7081	A	96.7599	A	64.5304	A	69.2509	A	93.4682	A	131.658	A	146.317	A	207.485	A	288.491	A	230.833	A	270.144	A	1168.12	P	811.203	P
120days	IBTC1037739	113.368	A	89.2494	A	91.7119	A	192.99	A	90.1418	A	114.509	A	130.667	A	96.9899	A	290.13	A	196.073	A	312.58	A	300.3	A	639.868	P	437.26	P
120days	IBTC1037976	58.1576	A	85.7772	A	82.8336	A	88.5484	A	71.4769	A	76.218	A	163.007	A	238.212	A	63.9967	A	250.921	A	230.81	A	121.474	A	555.452	P	542.743	P
120days	IBTC1037978	98.6401	A	160.706	A	146.526	A	89.1635	A	167.147	A	211.578	A	158.863	A	132.686	A	234.321	A	207.454	A	179.63	A	207.07	A	610.631	P	467.088	P	AT3G15140	5e-48	| Symbols: | Polynucleotidyl transferase, ribonuclease H-like superfamily protein | chr3:5099712-5101717 REVERSE LENGTH=337
120days	IBTC1038067	279.502	A	210.031	A	222.794	A	204.552	A	119.099	A	157.311	A	132.011	A	156.801	A	176.999	A	118.678	A	198.506	A	182.427	A	598.766	P	611.088	P
120days	IBTC1038121	75.6574	A	58.5135	A	139.411	A	110.018	A	181.883	A	171.445	A	307.587	A	267.493	A	294.499	A	219.091	A	365.163	A	232.567	A	550.168	P	656.649	P
120days	IBTC1038245	260.514	A	372.125	A	177.653	A	156.105	A	179.17	A	246.757	A	123.424	A	126.502	A	174.666	A	218.881	A	152.785	A	180.314	A	432.36	P	419.949	P	AT3G19508	3e-21	| Symbols: | unknown protein; LOCATED IN: mitochondrion; Has 34 Blast hits to 34 proteins in 14 species: Archae - 0; Bacteria - 0; Metazoa - 0; Fungi - 0; Plants - 34; Viruses - 0; Other Eukaryotes - 0 (source: NCBI BLink). | chr3:6762378-6762696 REVERSE LENGTH=81
120days	IBTC1038288	96.3253	A	77.6934	A	106.017	A	166.196	A	167.258	A	124.37	A	200.022	A	258.526	A	136.642	A	185.071	A	170.597	A	149.413	A	994.223	P	1349.89	P	AT2G39000	1e-38	| Symbols: | Acyl-CoA N-acyltransferases (NAT) superfamily protein | chr2:16286454-16287941 REVERSE LENGTH=291
120days	IBTC1038499	155.09	A	201.246	A	108.664	A	147.615	A	110.096	A	90.86	A	94.5265	A	109.181	A	214.093	A	163.57	A	223.717	A	129.085	A	553.029	P	783.904	P
120days	IBTC1038716	130.751	A	245.381	A	185.811	A	99.4448	A	158.393	A	158.477	A	190.597	A	135.883	A	217.863	A	173.534	A	334.298	A	251.036	A	551.238	P	428.346	P	AT1G01650	1e-21	| Symbols: SPPL4, ATSPPL4 | SIGNAL PEPTIDE PEPTIDASE-LIKE 4 | chr1:233188-237647 REVERSE LENGTH=540
120days	IBTC1038980	117.624	A	55.4266	A	112.704	A	151.916	A	139.615	A	114.173	A	326.317	A	341.214	A	52.1959	A	158.394	A	352.124	A	191.589	A	564.698	P	735.517	P	AT3G45200	6e-11	| Symbols: | unknown protein; BEST Arabidopsis thaliana protein match is: unknown protein (TAIR:AT1G64870.1); Has 95 Blast hits to 91 proteins in 10 species: Archae - 0; Bacteria - 0; Metazoa - 0; Fungi - 0; Plants - 95; Viruses - 0; Other Eukaryotes - 0 (source: NCBI BLink). | chr3:16548828-16549730 REVERSE LENGTH=300
120days	IBTC1038988	91.0968	A	68.9233	A	77.5502	A	81.9498	A	98.4485	A	124.138	A	75.6861	A	63.2447	A	81.7509	A	83.9821	A	121.94	A	67.1439	A	455.419	P	595.7	P
120days	IBTC1039006	104.858	A	80.9901	A	84.6731	A	119.33	A	127.167	A	147.299	A	140.962	A	184.532	A	314.497	A	200.108	A	397.847	A	187.055	A	452.684	P	771.624	P	AT2G30110	2e-95	| Symbols: ATUBA1, MOS5, UBA1 | ubiquitin-activating enzyme 1 | chr2:12852632-12857369 REVERSE LENGTH=1080
120days	IBTC1039025	125.047	A	132.511	A	132.866	A	118.263	A	120.536	A	138.181	A	189.421	A	170.333	A	145.805	A	133.59	A	279.364	A	171.166	A	532.463	P	742.906	P	AT4G00500	6e-18	| Symbols: | alpha/beta-Hydrolases superfamily protein | chr4:225214-226978 REVERSE LENGTH=460
120days	IBTC1039047	301.449	A	380.452	A	265.658	A	209.673	A	177.05	A	201.786	A	292.617	A	303.079	A	229.351	A	137.453	A	282.75	A	261.921	A	541.999	P	707.552	P	AT5G35450	1e-08	| Symbols: | Disease resistance protein (CC-NBS-LRR class) family | chr5:13667809-13670685 FORWARD LENGTH=901
120days	IBTC1039087	44.9085	A	30.9304	A	100.025	A	104.24	A	98.5943	A	95.1808	A	181.555	A	335.442	A	168.212	A	155.335	A	330.169	A	329.261	A	549.815	P	622.894	P	AT5G21222	5e-31	| Symbols: | protein kinase family protein | chr5:7209422-7213700 FORWARD LENGTH=831
120days	IBTC1039181	382.787	A	283.862	A	250.176	A	169.333	A	198.406	A	165.536	A	185.8	A	130.903	A	235.964	A	225.802	A	324.527	A	199.881	A	591.368	P	779.093	P	AT1G07590	5e-78	| Symbols: | Tetratricopeptide repeat (TPR)-like superfamily protein | chr1:2336649-2338481 REVERSE LENGTH=534
120days	IBTC1039197	283.917	A	333.885	A	186.453	A	220.236	A	122.427	A	146.826	A	131.826	A	180.165	A	195.266	A	199.164	A	286.053	A	172.902	A	426.1	P	486.522	P	AT3G24760	1e-21	| Symbols: | Galactose oxidase/kelch repeat superfamily protein | chr3:9040108-9041259 FORWARD LENGTH=383
120days	IBTC1039317	174.167	A	143.772	A	46.6648	A	79.6014	A	139.422	A	137.383	A	158.111	A	215.817	A	166.447	A	91.2482	A	200.112	A	201.133	A	456.678	P	489.968	P	AT3G46730	3e-15	| Symbols: | NB-ARC domain-containing disease resistance protein | chr3:17213069-17215612 REVERSE LENGTH=847
120days	IBTC1039372	205.874	A	222.315	A	184.703	A	281.849	A	200.738	A	227.271	A	147.223	A	155.768	A	207.213	A	176.247	A	177.224	A	150.015	A	484.715	P	437.398	P	AT5G64300	1e-60	| Symbols: ATGCH, GCH, ATRIBA1, RFD1 | GTP cyclohydrolase II | chr5:25718459-25720790 FORWARD LENGTH=543
120days	IBTC1039394	40.4071	A	44.0228	A	60.7033	A	58.0728	A	60.5285	A	58.0783	A	86.5453	A	103.319	A	143.006	A	100.981	A	180.489	A	110.083	A	777.187	P	649.824	P
120days	IBTC1039467	73.3288	A	48.6401	A	41.3884	A	61.7403	A	67.1252	A	47.7525	A	106.313	A	119.86	A	89.0971	A	78.6716	A	221.772	A	233.94	A	719.332	P	761.221	P
120days	IBTC1039763	212.375	A	173.777	A	136.724	A	86.9686	A	155.998	A	132.567	A	115.824	A	90.0643	A	124.577	A	109.814	A	99.1579	A	103.307	A	544.615	P	600.162	P
120days	IBTC1040031	311.416	A	192.887	A	276.431	A	249.553	A	227.384	A	255.726	A	238.122	A	281.19	A	291.064	A	252.961	A	278.596	A	277.314	A	854.763	P	965.819	P
120days	IBTC1040057	152.096	A	253.695	A	95.7209	A	79.6214	A	48.4548	A	98.0604	A	91.1055	A	64.1039	A	104.762	A	57.9781	A	117.897	A	147.806	A	654.506	P	641.569	P
120days	IBTC1040126	40.2834	A	285.74	A	59.6074	A	113.248	A	27.8934	A	54.7774	A	22.6621	A	44.9473	A	71.9454	A	40.3106	A	113.874	A	39.2859	A	524.464	P	885.051	P	AT3G28917	5e-17	| Symbols: MIF2 | mini zinc finger 2 | chr3:10925014-10925316 FORWARD LENGTH=100
120days	IBTC1040213	83.5607	A	65.8172	A	144.169	A	116.758	A	142.736	A	155.964	A	186.121	A	144.343	A	154.138	A	150.006	A	179.935	A	154.266	A	465.87	P	487.452	P
120days	IBTC1040339	158.618	A	335.408	A	173.579	A	163.048	A	245.236	A	203.508	A	270.88	A	227.923	A	298.077	A	238.176	A	375.42	A	307.491	A	412.624	P	508.555	P
120days	IBTC1040397	106.454	A	102.949	A	104.696	A	117.262	A	96.8054	A	139.772	A	106.569	A	126.757	A	191.415	A	154.716	A	229.792	A	76.6667	A	673.044	P	915.262	P	AT3G56290	1e-06	| Symbols: | unknown protein; Has 39 Blast hits to 39 proteins in 15 species: Archae - 0; Bacteria - 0; Metazoa - 0; Fungi - 0; Plants - 39; Viruses - 0; Other Eukaryotes - 0 (source: NCBI BLink). | chr3:20878743-20879541 REVERSE LENGTH=173
120days	IBTC1040580	115.735	A	210.186	A	97.013	A	105.865	A	98.6749	A	123.134	A	134.893	A	142.095	A	97.9408	A	153.803	A	255.351	A	79.6872	A	1425	P	1180.15	P
120days	IBTC1041022	40.546	A	86.4279	A	35.7549	A	71.9041	A	37.9348	A	50.8125	A	129.983	A	164.911	A	80.9646	A	98.1767	A	173.248	A	197.191	A	861.127	P	954.51	P
120days	IBTC1041269	146.715	A	65.0238	A	148.348	A	103.408	A	244.515	A	193.282	A	222.595	A	154.92	A	225.942	A	133.46	A	183.363	A	182.154	A	513.11	P	596.568	P
120days	IBTC1041418	52.6818	A	36.7155	A	92.4922	A	46.5733	A	79.8907	A	82.7979	A	104.325	A	89.1563	A	157.433	A	77.2335	A	169.705	A	135.63	A	530.88	P	527.867	P	AT5G03760	2e-72	| Symbols: ATCSLA09, CSLA09, ATCSLA9, CSLA9, RAT4 | Nucleotide-diphospho-sugar transferases superfamily protein | chr5:985910-990087 REVERSE LENGTH=533
120days	IBTC1041520	218.718	A	154.454	A	282.673	A	94.2014	A	204.572	A	140.881	A	142.742	A	142.922	A	146.784	A	134.767	A	164.413	A	200.091	A	456.382	P	605.569	P	AT3G49240	2e-25	| Symbols: emb1796 | Pentatricopeptide repeat (PPR) superfamily protein | chr3:18256086-18257975 FORWARD LENGTH=629
120days	IBTC1041566	92.2774	A	169.208	A	192.662	A	114.255	A	121.984	A	169.079	A	142.22	A	120.636	A	217.961	A	203.789	A	173.552	A	262.059	A	605.752	P	597.487	P
120days	IBTC1041861	283.703	A	228.564	A	319.829	A	199.137	A	248.829	A	271.272	A	285.694	A	241.6	A	199.538	A	217.731	A	229.612	A	233.447	A	426.963	P	459.726	P
120days	IBTC1042644	42.0387	A	30.5786	A	31.5548	A	52.4698	A	115.637	A	45.726	A	110.944	A	90.0367	A	235.522	A	50.4702	A	168.007	A	194.985	A	1306.53	P	429.298	P
120days	IBTC1043244	34.7931	A	23.7937	A	22.3907	A	15.7126	A	21.3603	A	17.1377	A	28.2218	A	36.0431	A	138.286	A	19.1703	A	193.204	A	32.6766	A	424.859	P	508.763	P	AT4G18520	3e-53	| Symbols: | Pentatricopeptide repeat (PPR) superfamily protein | chr4:10215250-10217103 REVERSE LENGTH=617
120days	IBTC1043253	127.732	A	147.572	A	185.632	A	86.0437	A	271.752	A	215.795	A	230.207	A	113.419	A	185.067	A	212.539	A	182.79	A	190.472	A	450.543	P	551.99	P
120days	IBTC1043396	101.78	A	107.46	A	146.62	A	165.711	A	99.8313	A	123.9	A	248.317	A	254.386	A	251.746	A	141.851	A	259.739	A	148.237	A	493.974	P	430.19	P
120days	IBTC1043627	375.206	A	280.106	A	245.264	A	121.899	A	267.718	A	200.275	A	135.688	A	117.507	A	224.122	A	161.75	A	163.877	A	259.745	A	523.86	P	508.435	P	AT2G37230	8e-50	| Symbols: | Tetratricopeptide repeat (TPR)-like superfamily protein | chr2:15637177-15639450 REVERSE LENGTH=757
120days	IBTC1043671	48.4932	A	41.902	A	64.206	A	106.529	A	131.958	A	125.914	A	296.75	A	259.884	A	195.248	A	206.854	A	185.142	A	137.129	A	904.723	P	1271.51	P	AT3G51710	2e-11	| Symbols: | D-mannose binding lectin protein with Apple-like carbohydrate-binding domain | chr3:19182484-19183996 FORWARD LENGTH=476
120days	IBTC1043707	369.474	A	264.979	A	229.648	A	167.739	A	166.282	A	162.437	A	228.341	A	209.193	A	213.428	A	204.944	A	281.705	A	262.892	A	413.914	P	569.419	P	AT3G24000	1e-29	| Symbols: | Tetratricopeptide repeat (TPR)-like superfamily protein | chr3:8672774-8674881 FORWARD LENGTH=665
120days	IBTC1043764	61.4291	A	84.0517	A	65.8948	A	101.74	A	86.4115	A	118.631	A	191.717	A	218.304	A	148.929	A	92.7475	A	215.914	A	220.57	A	484.455	P	448.419	P
120days	IBTC1044276	152.999	A	202.124	A	173.774	A	172.683	A	121.045	A	154.04	A	248.808	A	214.695	A	358.416	A	303.534	A	239.683	A	285.617	A	653.229	P	485.145	P	AT3G28460	5e-16	| Symbols: | methyltransferases | chr3:10672673-10674297 REVERSE LENGTH=314
120days	IBTC1044784	97.4358	A	75.3323	A	107.23	A	84.8544	A	98.8374	A	129.02	A	396.718	A	346.021	A	203.881	A	72.6258	A	273.199	A	186.619	A	494.707	P	720.205	P	AT1G02880	3e-32	| Symbols: TPK1 | thiamin pyrophosphokinase1 | chr1:643063-643921 REVERSE LENGTH=180
120days	IBTC1045218	105.384	A	47.6027	A	132.734	A	127.532	A	101.391	A	117.778	A	236.824	A	262.905	A	183.572	A	154.636	A	286.957	A	177.026	A	465.584	P	662.566	P
120days	IBTC1045306	177.477	A	149.214	A	125.006	A	184.695	A	131.35	A	142.119	A	135.07	A	261.104	A	191.486	A	137.756	A	229.491	A	132.347	A	928.63	P	610.603	P
120days	IBTC1045365	97.5748	A	118.821	A	79.7971	A	127.18	A	56.3307	A	51.6659	A	115.7	A	193.3	A	82.6526	A	75.1066	A	206.152	A	73.2107	A	918.323	P	1137.83	P
120days	IBTC1045409	141.57	A	125.093	A	128.23	A	136.609	A	131.487	A	139.786	A	152.899	A	181.529	A	245.045	A	127.329	A	318.266	A	170.667	A	483.913	P	506.117	P	AT3G22470	1e-14	| Symbols: | Pentatricopeptide repeat (PPR) superfamily protein | chr3:7966066-7967925 REVERSE LENGTH=619
120days	IBTC1045501	16.4547	A	37.5448	A	25.5473	A	11.1855	A	16.0533	A	36.8136	A	13.0828	A	17.4252	A	29.7736	A	17.714	A	30.7205	A	32.53	A	478.736	P	429.99	P	AT1G21400	2e-11	| Symbols: | Thiamin diphosphate-binding fold (THDP-binding) superfamily protein | chr1:7493492-7496240 FORWARD LENGTH=472
120days	IBTC1045916	160.17	A	187.013	A	296.774	A	311.157	A	195.998	A	214.269	A	267.102	A	171.427	A	226.155	A	284.915	A	316.154	A	235.058	A	648.512	P	729.879	P
120days	IBTC1045997	160.481	A	156.787	A	183.82	A	46.8735	A	250.357	A	255.375	A	157.372	A	77.5448	A	341.139	A	298.373	A	147.041	A	197.275	A	513.121	P	745.184	P
120days	IBTC1046046	64.319	A	71.3129	A	73.1143	A	80.2381	A	65.9629	A	78.3772	A	98.353	A	111.644	A	128.72	A	71.5536	A	218.565	A	120.682	A	484.736	P	626.89	P
120days	IBTC1046061	147.67	A	168.667	A	216.689	A	132.225	A	117.673	A	145.576	A	148.893	A	110.379	A	123.447	A	128.666	A	158.016	A	121.478	A	443.6	P	422.711	P	AT4G21790	2e-26	| Symbols: TOM1, ATTOM1 | tobamovirus multiplication 1 | chr4:11569924-11572163 FORWARD LENGTH=291
120days	IBTC1046166	94.8943	A	89.4856	A	72.1557	A	112.656	A	94.1465	A	97.5634	A	70.0047	A	76.6694	A	119.307	A	100.735	A	153.974	A	91.5722	A	418.43	P	579.587	P
120days	IBTC1046222	92.9083	A	119.058	A	128.665	A	76.1006	A	130.196	A	83.7765	A	110.388	A	78.4764	A	154.909	A	156.774	A	102.975	A	125.312	A	477.406	P	465.706	P
120days	IBTC1046399	255.292	A	222.225	A	259.372	A	167.985	A	343.902	A	185.134	A	185.506	A	153.848	A	235.04	A	233.827	A	229.246	A	244.085	A	505.677	P	641.1	P	AT3G28730	6e-29	| Symbols: ATHMG, SSRP1, NFD, HMG | high mobility group | chr3:10784954-10788498 FORWARD LENGTH=646
120days	IBTC1046701	165.345	A	135.445	A	278.012	A	129.976	A	311.483	A	245.378	A	287.357	A	238.672	A	239.214	A	283.785	A	290.479	A	314.463	A	419.423	P	474.211	P
120days	IBTC1046772	266.382	A	308.071	A	340.52	A	172.047	A	257.679	A	179.472	A	385.284	A	270.111	A	231.014	A	267.854	A	301.986	A	291.622	A	710.941	P	585.088	P
120days	IBTC1046997	110.859	A	170.227	A	148.702	A	114.381	A	142.15	A	154.049	A	190.079	A	129.723	A	211.934	A	188.684	A	164.762	A	186.147	A	406.27	P	501.685	P
120days	IBTC1047120	71.825	A	70.8779	A	109.447	A	67.1924	A	137.083	A	115.77	A	298.418	A	250.168	A	153.152	A	139.099	A	175.673	A	186.93	A	414.276	P	463.795	P
120days	IBTC1047167	115.192	A	361.783	A	185.079	A	206.931	A	121.284	A	106.675	A	303.114	A	273.064	A	132.721	A	37.8567	A	163.552	A	121.65	A	550.916	P	400.494	P	AT5G40210	5e-06	| Symbols: | nodulin MtN21 /EamA-like transporter family protein | chr5:16073725-16076088 REVERSE LENGTH=339
120days	IBTC1047238	130.184	A	98.2487	A	103.934	A	124.922	A	139.257	A	170.037	A	170.967	A	168.544	A	195.94	A	165.666	A	251.917	A	158.461	A	454.706	P	524.867	P
120days	IBTC1047246	373.561	A	175.545	A	247.159	A	295.521	A	189.084	A	246.309	A	222.773	A	242.138	A	244.229	A	154.969	A	235.457	A	196.087	A	431.422	P	465.313	P
120days	IBTC1047578	92.2245	A	68.9787	A	141.52	A	124.526	A	172.881	A	112.353	A	143.811	A	150.395	A	310.163	A	254.831	A	352.071	A	119.003	A	1299.84	P	1410.64	P	AT3G03140	1e-10	| Symbols: | Tudor/PWWP/MBT superfamily protein | chr3:724348-727093 FORWARD LENGTH=769
120days	IBTC1047654	396.878	A	199.175	A	370.505	A	243.03	A	238.656	A	308.309	A	209.188	A	155.485	A	272.453	A	254.529	A	310.446	A	330.516	A	442.024	P	406.504	P	AT5G50650	1e-12	| Symbols: | Transducin/WD40 repeat-like superfamily protein | chr5:20610212-20612061 FORWARD LENGTH=383
120days	IBTC1047676	82.8976	A	86.7465	A	112.618	A	67.5982	A	97.396	A	74.2875	A	84.4438	A	60.9341	A	114.743	A	64.4663	A	139.615	A	148.395	A	402.987	P	501.359	P	AT1G74120	1e-31	| Symbols: | Mitochondrial transcription termination factor family protein | chr1:27871923-27873260 REVERSE LENGTH=445
120days	IBTC1047724	320.902	A	270.298	A	255.903	A	51.1105	A	322.295	A	270.738	A	343.015	A	230.32	A	274.368	A	230.661	A	346.962	A	279.183	A	609.218	P	603.577	P	AT1G57600	4e-19	| Symbols: | MBOAT (membrane bound O-acyl transferase) family protein | chr1:21330729-21334596 REVERSE LENGTH=533
120days	IBTC1047751	44.0042	A	24.4247	A	55.303	A	61.104	A	118.507	A	108.585	A	149.52	A	119.385	A	103.11	A	97.4815	A	213.734	A	161.452	A	531.031	P	528.735	P	AT4G36250	7e-06	| Symbols: ALDH3F1 | aldehyde dehydrogenase 3F1 | chr4:17151029-17153381 FORWARD LENGTH=484
120days	IBTC1047817	83.6628	A	83.7546	A	67.8898	A	59.3945	A	79.4597	A	83.6283	A	110.957	A	127.99	A	111.579	A	113.934	A	201.605	A	104.715	A	512.76	P	425.266	P	AT4G35785	2e-13	| Symbols: | RNA-binding (RRM/RBD/RNP motifs) family protein | chr4:16953404-16955127 REVERSE LENGTH=244
120days	IBTC1047977	131.035	A	63.7305	A	245.247	A	241.448	A	110.765	A	212.088	A	176.811	A	311.868	A	342.49	A	146.998	A	299.565	A	334.765	A	440.125	P	410.099	P	AT5G65710	3e-27	| Symbols: HSL2 | HAESA-like 2 | chr5:26292372-26295440 FORWARD LENGTH=993
120days	IBTC1048133	109.415	A	115.028	A	184.499	A	165.357	A	238.25	A	160.252	A	340.112	A	390.282	A	284.524	A	159.194	A	181.518	A	187.219	A	548.913	P	458.876	P
120days	IBTC1048450	197.545	A	266.382	A	167.807	A	192.257	A	206.617	A	198.257	A	240.163	A	235.942	A	334.186	A	284.719	A	265.627	A	219.408	A	638.597	P	451.516	P	AT1G17615	3e-23	| Symbols: | Disease resistance protein (TIR-NBS class) | chr1:6059441-6060667 FORWARD LENGTH=380
120days	IBTC1048504	88.1356	A	59.0883	A	215.639	A	232.131	A	229.437	A	222.893	A	176.565	A	188.517	A	183.373	A	229.207	A	238.805	A	142.018	A	726.511	P	818.621	P
120days	IBTC1048533	155.866	A	187.042	A	245.973	A	161.633	A	129.377	A	200.437	A	233.054	A	165.493	A	161.304	A	204.114	A	310.318	A	269.725	A	404.329	P	463.774	P
120days	IBTC1049502	156.786	A	124.89	A	200.042	A	166.567	A	171.372	A	146.575	A	236.158	A	226.841	A	270.513	A	187.149	A	366.842	A	247.1	A	605.321	P	815.809	P	AT1G34380	3e-60	| Symbols: | 5'-3' exonuclease family protein | chr1:12552839-12554299 REVERSE LENGTH=347
120days	IBTC1049598	54.6507	A	74.1465	A	119.634	A	85.7684	A	153.182	A	124.427	A	232.936	A	214.386	A	170.277	A	149.456	A	185.548	A	122.112	A	571.966	P	598.989	P
120days	IBTC1049781	94.231	A	120.692	A	183.109	A	60.8016	A	137.017	A	95.6811	A	205.372	A	139.946	A	183.374	A	89.9178	A	245.346	A	228.558	A	447.392	P	443.193	P	AT5G11180	9e-19	| Symbols: ATGLR2.6, GLR2.6 | glutamate receptor 2.6 | chr5:3557261-3561575 REVERSE LENGTH=906
120days	IBTC1049858	127.006	A	182.352	A	220.619	A	163.641	A	70.6542	A	138.233	A	254.031	A	164.866	A	67.4511	A	55.0297	A	206.673	A	254.322	A	486.941	P	744.973	P
120days	IBTC1050017	319.589	A	284.301	A	232.473	A	260.714	A	131.879	A	177.629	A	100.661	A	149.863	A	256.465	A	243.997	A	223.279	A	164.062	A	480.627	P	542.725	P
120days	IBTC1050054	188.159	A	217.035	A	133.916	A	115.311	A	129.517	A	169.037	A	179.296	A	144.273	A	191.575	A	317.674	A	182.434	A	193.643	A	442.397	P	502.961	P	AT4G35000	4e-14	| Symbols: APX3 | ascorbate peroxidase 3 | chr4:16665007-16667541 REVERSE LENGTH=287
120days	IBTC1050247	101.046	A	204.41	A	134.9	A	225.944	A	88.3215	A	88.4131	A	92.9258	A	90.5086	A	114.705	A	135.917	A	180.579	A	228.983	A	579.208	P	754.933	P	AT2G44140	3e-12	| Symbols: | Peptidase family C54 protein | chr2:18255106-18257206 REVERSE LENGTH=422
120days	IBTC1050600	227.22	A	251.738	A	171.647	A	241.262	A	174.012	A	182.264	A	313.347	A	369.898	A	132.066	A	149.331	A	193.529	A	113.836	A	565.501	P	460.761	P
120days	IBTC1050649	89.2859	A	146.294	A	171.343	A	160.184	A	137.451	A	157.436	A	166.921	A	182.108	A	170.332	A	188.59	A	324.024	A	288.911	A	1021.21	P	1021.91	P
120days	IBTC1050676	317.776	A	282.206	A	293.987	A	264.313	A	395.494	A	330.808	A	177.828	A	331.477	A	320.18	A	327.224	A	267.063	A	342.36	A	427.438	P	413.384	P	AT1G15690	3e-77	| Symbols: AVP1, ATAVP3, AVP-3, AtVHP1;1 | Inorganic H pyrophosphatase family protein | chr1:5399115-5402185 FORWARD LENGTH=642
120days	IBTC1050935	144.11	A	274.702	A	216.479	A	131.565	A	225.201	A	244.55	A	299.124	A	280.749	A	236.28	A	319.062	A	225	A	245.503	A	1335.55	P	1014.54	P
120days	IBTC1050954	133.536	A	65.0798	A	79.5585	A	103.814	A	92.8318	A	117.108	A	207.927	A	263.357	A	205.65	A	182.986	A	373.74	A	226.772	A	625.947	P	689.83	P
120days	IBTC1051025	88.7635	A	98.0704	A	141.647	A	138.149	A	168.203	A	162.374	A	291.569	A	222.097	A	175.723	A	266.638	A	246.504	A	292.475	A	520.442	P	513.165	P
120days	IBTC1051086	213.2	A	276.059	A	260.091	A	205.695	A	287.229	A	235.818	A	247.728	A	213.603	A	327.117	A	244.262	A	306.324	A	244.574	A	521.648	P	721.167	P	AT3G62910	7e-32	| Symbols: APG3 | Peptide chain release factor 1 | chr3:23257661-23260386 REVERSE LENGTH=422
120days	IBTC1051093	90.181	A	115.432	A	147.601	A	161.943	A	100.547	A	104.823	A	197.188	A	198.841	A	198.859	A	166.354	A	323.34	A	252.732	A	467.333	P	635.53	P
120days	IBTC1051190	158.393	A	167.601	A	165.192	A	183.428	A	179.855	A	215.576	A	203.806	A	330.69	A	231.581	A	260.897	A	299.261	A	190.226	A	721.659	P	828.115	P	AT4G37550	1e-11	| Symbols: | Acetamidase/Formamidase family protein | chr4:17643684-17645249 FORWARD LENGTH=382
120days	IBTC1051220	233.834	A	168.763	A	238.833	A	359.603	A	156.659	A	208.19	A	115.279	A	82.0725	A	360.458	A	194.251	A	331.467	A	258.433	A	560.088	P	466.896	P
120days	IBTC1051641	264.099	A	246.299	A	220.108	A	189.568	A	125.332	A	156.981	A	141.265	A	151.726	A	179.317	A	117.513	A	219.31	A	156.458	A	410.616	P	502.62	P	AT5G63290	5e-09	| Symbols: | Radical SAM superfamily protein | chr5:25369349-25370894 REVERSE LENGTH=484
120days	IBTC1051729	212.744	A	300.152	A	163.077	A	116.977	A	101.177	A	87.682	A	102.644	A	90.8794	A	148.123	A	66.429	A	153.608	A	147.185	A	727.993	P	672.085	P
120days	IBTC1052049	236.954	A	363.892	A	187.475	A	244.375	A	205.306	A	294.063	A	149.268	A	172.404	A	215.022	A	249.265	A	213.378	A	127.78	A	421.971	P	437.862	P
120days	IBTC1052104	97.63	A	249.426	A	137.926	A	214.721	A	157.562	A	170.589	A	59.2738	A	84.6215	A	116.586	A	106.889	A	173.728	A	154.396	A	441.464	P	633.564	P
120days	IBTC1052224	131.53	A	134.169	A	177.603	A	170.778	A	185.917	A	162.911	A	217.585	A	227.343	A	249.909	A	216.495	A	231.806	A	218.227	A	456.856	P	540.741	P	AT4G26680	4e-29	| Symbols: | Tetratricopeptide repeat (TPR)-like superfamily protein | chr4:13454853-13456418 FORWARD LENGTH=521
120days	IBTC1052331	75.0812	A	47.5838	A	89.5356	A	50.6851	A	100.478	A	55.942	A	121.744	A	119.092	A	199.671	A	112.489	A	335.78	A	191.016	A	697.673	P	815.764	P
120days	IBTC1052498	41.8941	A	27.8769	A	68.3188	A	31.6718	A	35.4251	A	46.9692	A	32.137	A	37.9328	A	31.7618	A	38.0666	A	98.2157	A	83.6052	A	667.637	P	1288.43	P
120days	IBTC1052504	162.778	A	51.7458	A	114.481	A	20.7805	A	136.744	A	117.776	A	172.024	A	112.219	A	196.722	A	203.846	A	277.817	A	275.982	A	465.026	P	495.656	P
120days	IBTC1052515	78.5839	A	172.761	A	219.455	A	65.3941	A	129.393	A	131.086	A	368.992	A	180.635	A	191.874	A	162.461	A	204.195	A	294.882	A	672.649	P	452.681	P
120days	IBTC1052564	63.7033	A	170.359	A	84.9081	A	62.1325	A	60.4023	A	77.8671	A	68.5498	A	36.6326	A	73.0214	A	69.7343	A	91.3467	A	61.9076	A	520.32	P	543.126	P
120days	IBTC1053097	57.5261	A	99.7319	A	50.9039	A	29.9085	A	28.5178	A	33.4713	A	76.971	A	124.552	A	144.027	A	110.288	A	225.475	A	96.8979	A	512.349	P	595.315	P	AT5G39000	5e-10	| Symbols: | Malectin/receptor-like protein kinase family protein | chr5:15611860-15614481 FORWARD LENGTH=873
120days	IBTC1053110	58.0462	A	139.698	A	64.5929	A	54.1996	A	52.2532	A	65.2642	A	46.5646	A	43.7504	A	187.643	A	52.3237	A	118.605	A	118.243	A	547.631	P	602.694	P
120days	IBTC1053188	120.742	A	107.124	A	91.2731	A	119.239	A	100.161	A	105.805	A	157.259	A	204.644	A	128.498	A	83.5893	A	213.793	A	101.422	A	538.792	P	696.02	P
120days	IBTC1053329	164.502	A	373.756	A	180.909	A	107.835	A	89.0383	A	103.694	A	90.705	A	103.647	A	118.268	A	148.453	A	234.483	A	140.849	A	979.826	P	1150.67	P
120days	IBTC1053333	116.226	A	87.9829	A	72.329	A	100.05	A	116.016	A	129.798	A	155.926	A	154.007	A	232.218	A	106.902	A	252.687	A	150.136	A	914.086	P	954.808	P	AT5G24680	7e-07	| Symbols: | Peptidase C78, ubiquitin fold modifier-specific peptidase 1/ 2 | chr5:8453666-8455358 FORWARD LENGTH=399
120days	IBTC1053502	338.477	A	353.847	A	181.992	A	176.191	A	161.635	A	194.027	A	184.85	A	248.25	A	255.609	A	124.243	A	332.238	A	196.671	A	430.592	P	519.004	P	AT1G42540	1e-43	| Symbols: ATGLR3.3, GLR3.3 | glutamate receptor 3.3 | chr1:15973489-15976703 FORWARD LENGTH=933
120days	IBTC1053774	23.5084	A	38.4707	A	53.9932	A	27.3178	A	27.7397	A	36.598	A	69.5934	A	65.3077	A	84.2505	A	142.484	A	170.162	A	59.5174	A	470.471	P	669.362	P
120days	IBTC1054166	104.685	A	95.3349	A	136.492	A	143.099	A	77.9591	A	84.1454	A	303.544	A	343.652	A	226.704	A	140.319	A	275.659	A	267.423	A	471.2	P	479.353	P
120days	IBTC1054233	194.883	A	198.533	A	363.466	A	295.54	A	219.965	A	241.126	A	224.358	A	274.203	A	103.888	A	141.803	A	398.151	A	219.377	A	457.379	P	820.361	P
120days	IBTC1054732	21.6366	A	37.0325	A	29.8132	A	39.2414	A	33.0573	A	30.2037	A	65.2886	A	100.113	A	82.6161	A	50.1348	A	193.607	A	104.441	A	479.433	P	462.843	P
120days	IBTC1055048	159.341	A	239.913	A	104.998	A	91.846	A	74.6391	A	82.6577	A	71.0945	A	56.8517	A	267.986	A	106.266	A	192.048	A	140.083	A	436.156	P	483.204	P
120days	IBTC1055138	81.5393	A	59.2922	A	52.9506	A	114.211	A	65.3984	A	45.136	A	105.56	A	93.3119	A	121.064	A	63.5037	A	193.148	A	92.1245	A	611.079	P	667.246	P	AT4G24150	2e-06	| Symbols: AtGRF8, GRF8 | growth-regulating factor 8 | chr4:12535972-12539387 FORWARD LENGTH=493
120days	IBTC1055208	325.588	A	225.799	A	397.05	A	339.547	A	325.58	A	285.316	A	341.407	A	372.88	A	376.291	A	260.946	A	392.728	A	316.339	A	676.19	P	775.47	P	AT1G63250	4e-31	| Symbols: | DEA(D/H)-box RNA helicase family protein | chr1:23463284-23466451 REVERSE LENGTH=798
120days	IBTC1055444	91.9679	A	89.282	A	248.407	A	228.114	A	352.919	A	260.488	A	325.401	A	321.63	A	257.151	A	104.272	A	267.137	A	189.091	A	482.4	P	513.379	P
120days	IBTC1055640	53.3998	A	57.5659	A	92.4762	A	69.0547	A	55.8462	A	31.924	A	53.6174	A	69.9117	A	90.6364	A	68.9124	A	236.507	A	113.712	A	572.25	P	617.485	P
120days	IBTC1055675	252.026	A	271.433	A	244.096	A	188.863	A	151.098	A	153.728	A	210.546	A	233.184	A	189.245	A	157.97	A	292.438	A	253.554	A	573.773	P	440.166	P	AT3G03305	2e-14	| Symbols: | Calcineurin-like metallo-phosphoesterase superfamily protein | chr3:775504-778271 REVERSE LENGTH=743
120days	IBTC1055788	168.64	A	108.921	A	103.587	A	144.37	A	95.8447	A	78.967	A	113.529	A	112.177	A	151.752	A	214.565	A	299.103	A	103.492	A	496.189	P	513.404	P
120days	IBTC1056012	154.502	A	205.047	A	158.715	A	117.316	A	213.342	A	187.619	A	290.388	A	226.453	A	253.696	A	237.995	A	252.177	A	207.861	A	631.427	P	523.922	P
120days	IBTC1056296	78.7848	A	133.752	A	150.629	A	180.633	A	86.3407	A	128.616	A	156.574	A	109.382	A	197.856	A	125.075	A	330.946	A	192.662	A	589.119	P	642.116	P
120days	IBTC1056415	241.987	A	321.171	A	183.063	A	132.108	A	107.577	A	160.609	A	140.316	A	110.805	A	111.245	A	159.708	A	196.995	A	205.269	A	462.522	P	478.599	P
120days	IBTC1057006	383.222	A	274.459	A	287.061	A	305.964	A	269.005	A	302.182	A	300.938	A	292.648	A	292.782	A	192.561	A	249.493	A	222.949	A	466.428	P	561.7	P	AT3G07400	1e-45	| Symbols: | lipase class 3 family protein | chr3:2367456-2372238 FORWARD LENGTH=1003
120days	IBTC1057175	230.695	A	179.332	A	125.448	A	175.077	A	119.272	A	118.442	A	184.329	A	251.81	A	199.401	A	94.3281	A	346.923	A	158.96	A	546.458	P	514.98	P
120days	IBTC1057441	164.804	A	115.481	A	111.905	A	242.616	A	144.592	A	128.673	A	188.282	A	365.045	A	270.293	A	163.56	A	391.58	A	177.268	A	427.53	P	520.436	P
120days	IBTC1057446	94.4787	A	90.3216	A	99.8479	A	118.092	A	108.537	A	94.5031	A	243.736	A	346.923	A	156.337	A	56.5023	A	189.578	A	196.006	A	412.642	P	610.019	P
120days	IBTC1057483	41.0523	A	28.2437	A	51.874	A	26.0839	A	72.4976	A	54.4048	A	76.7555	A	90.6809	A	134.982	A	94.2356	A	190.445	A	128.858	A	684.934	P	853.452	P	AT4G31500	2e-11	| Symbols: CYP83B1, SUR2, RNT1, RED1, ATR4 | cytochrome P450, family 83, subfamily B, polypeptide 1 | chr4:15273677-15275271 REVERSE LENGTH=499
120days	IBTC1057490	104.273	A	108.004	A	107.957	A	85.9493	A	130.089	A	11.4229	A	302.24	A	246.875	A	252.097	A	156.198	A	254.399	A	318.354	A	658.421	P	860.748	P
120days	IBTC1058284	123.798	A	211.9	A	157.403	A	125.48	A	90.7053	A	89.1593	A	168.787	A	108.387	A	200.827	A	217.556	A	231.145	A	229.794	A	531.885	P	518.982	P	AT5G42650	3e-16	| Symbols: AOS, CYP74A, DDE2 | allene oxide synthase | chr5:17097803-17099359 REVERSE LENGTH=518
120days	IBTC1058592	226.267	A	186.721	A	154.635	A	87.792	A	175.34	A	122.494	A	153.453	A	152.387	A	263.508	A	172.781	A	252.29	A	230.842	A	450.563	P	500.572	P	AT4G02570	1e-137	| Symbols: CUL1 | cullin 1 | chr4:1129315-1133435 FORWARD LENGTH=738
120days	IBTC1059206	252.257	A	349.568	A	203.96	A	309.445	A	150.007	A	167.686	A	241.97	A	259.013	A	240.309	A	280.703	A	364.057	A	242.852	A	483.248	P	651.596	P	AT5G66100	1e-09	| Symbols: | winged-helix DNA-binding transcription factor family protein | chr5:26427639-26429772 FORWARD LENGTH=453
120days	IBTC1059332	124.088	A	271.323	A	184.168	A	79.9412	A	189.219	A	111.013	A	219.21	A	138.908	A	158.197	A	233.301	A	134.757	A	282.005	A	721.497	P	607.352	P
120days	IBTC1059556	112.262	A	42.8828	A	118.743	A	91.5584	A	162.572	A	129.188	A	181.252	A	141.619	A	331.711	A	153.171	A	232.642	A	222.949	A	558.905	P	494.278	P
120days	IBTC1059772	64.3541	A	50.8649	A	132.747	A	80.5927	A	75.5436	A	89.0999	A	124.915	A	85.4807	A	191.637	A	95.0356	A	197.928	A	247.135	A	515.19	P	708.938	P	AT5G24010	2e-42	| Symbols: | Protein kinase superfamily protein | chr5:8113910-8116384 FORWARD LENGTH=824
120days	IBTC1059782	69.1954	A	140.065	A	194.077	A	87.672	A	101.82	A	157.24	A	163.243	A	164.08	A	42.6034	A	81.4316	A	114.588	A	230.928	A	1024.72	P	1477.08	P	AT5G64570	2e-52	| Symbols: XYL4, ATBXL4 | beta-D-xylosidase 4 | chr5:25810227-25813309 REVERSE LENGTH=784
120days	IBTC1059809	163.143	A	246.952	A	100.089	A	132.665	A	198.74	A	232.936	A	263.756	A	187.489	A	298.903	A	390.222	A	297.28	A	290.65	A	609.67	P	535.602	P	AT3G03680	2e-56	| Symbols: | C2 calcium/lipid-binding plant phosphoribosyltransferase family protein | chr3:907624-910677 FORWARD LENGTH=1017
120days	IBTC1060026	64.9641	A	91.0253	A	85.432	A	76.5494	A	99.1373	A	80.4821	A	129.001	A	129.325	A	138.019	A	160.623	A	245.648	A	189.465	A	416.364	P	520.17	P	AT3G51770	2e-60	| Symbols: ETO1 | tetratricopeptide repeat (TPR)-containing protein | chr3:19200328-19203998 REVERSE LENGTH=959
120days	IBTC1060170	103.838	A	68.9899	A	86.4673	A	76.8073	A	140.652	A	83.8156	A	209.369	A	182.503	A	268.223	A	122.813	A	307.442	A	128.099	A	775.347	P	683.237	P	AT5G65600	8e-09	| Symbols: | Concanavalin A-like lectin protein kinase family protein | chr5:26216126-26218153 REVERSE LENGTH=675
120days	IBTC1060557	232.053	A	179.153	A	191.8	A	146.615	A	277.42	A	257.282	A	269.796	A	259.183	A	236.52	A	345.067	A	252.878	A	234.195	A	516.185	P	473.367	P	AT5G45300	9e-29	| Symbols: BMY2, BAM8 | beta-amylase 2 | chr5:18353636-18356696 FORWARD LENGTH=689
120days	IBTC1060989	273.51	A	165.633	A	256.275	A	170.932	A	212.118	A	196.157	A	282.822	A	179.462	A	331.771	A	307.218	A	304.508	A	396.063	A	419.96	P	466.693	P	AT4G34430	2e-56	| Symbols: CHB3, ATSWI3D | DNA-binding family protein | chr4:16461069-16464993 FORWARD LENGTH=985
120days	IBTC1061010	91.619	A	123.637	A	216.128	A	86.0606	A	207.839	A	166.758	A	287.988	A	183.642	A	177.745	A	122.947	A	256.519	A	220.278	A	505.822	P	642.58	P	AT4G31040	1e-17	| Symbols: | CemA-like proton extrusion protein-related | chr4:15111811-15113881 REVERSE LENGTH=438
120days	IBTC1061224	330.867	A	348.443	A	276.907	A	16.0815	A	273.591	A	279.625	A	336.177	A	195.596	A	277.033	A	267.557	A	342.193	A	348.482	A	611.617	P	535.15	P	AT3G06810	2e-56	| Symbols: IBR3 | acyl-CoA dehydrogenase-related | chr3:2146534-2150654 FORWARD LENGTH=824
120days	IBTC1061388	41.8932	A	51.7545	A	101.097	A	66.0019	A	88.5188	A	78.7819	A	353.496	A	225.186	A	88.4931	A	118.513	A	386.413	A	195.93	A	553.85	P	732.704	P	AT5G40470	2e-55	| Symbols: | RNI-like superfamily protein | chr5:16208255-16209745 REVERSE LENGTH=496
120days	IBTC1061458	117.137	A	104.557	A	187.548	A	124.533	A	179.066	A	112.48	A	162.157	A	147.92	A	305.301	A	212.07	A	299.336	A	296.876	A	688.871	P	836.956	P	AT5G49910	9e-36	| Symbols: CPHSC70-2EAT SHOCK PROTEIN 70-2, HSC70-7, cpHsc70-2 | chloroplast heat shock protein 70-2 | chr5:20303470-20306295 FORWARD LENGTH=718
120days	IBTC1061597	167.826	A	208.791	A	175.913	A	86.691	A	192.968	A	125.861	A	237.274	A	176.522	A	254.279	A	240.573	A	281.937	A	259.044	A	411.245	P	474.84	P	AT4G21710	1e-130	| Symbols: NRPB2, EMB1989, RPB2 | DNA-directed RNA polymerase family protein | chr4:11535684-11542200 REVERSE LENGTH=1188
120days	IBTC1061799	31.882	A	34.4714	A	57.7831	A	61.532	A	55.6989	A	63.1022	A	123.884	A	99.6354	A	105.792	A	83.8406	A	234.583	A	182.311	A	568.59	P	405.412	P
120days	IBTC1061910	175.913	A	138.945	A	208.182	A	178.067	A	164.748	A	133.514	A	187.765	A	175.017	A	208.148	A	92.0033	A	331.119	A	178.835	A	877.04	P	790.681	P
120days	IBTC1062006	70.4635	A	29.7531	A	22.4722	A	23.5761	A	57.359	A	23.4292	A	11.0704	A	11.1622	A	145.559	A	79.103	A	45.8357	A	25.3192	A	406.818	P	492.232	P	AT3G02690	2e-52	| Symbols: | nodulin MtN21 /EamA-like transporter family protein | chr3:579627-581448 FORWARD LENGTH=417
120days	IBTC1062061	241.568	A	130.853	A	216.708	A	198.656	A	221.342	A	255.643	A	356.453	A	316.395	A	294.058	A	191.637	A	285.962	A	210.46	A	493.583	P	669.539	P	AT5G57740	2e-27	| Symbols: XBAT32 | XB3 ortholog 2 in Arabidopsis thaliana | chr5:23394789-23397145 REVERSE LENGTH=508
120days	IBTC1062335	190.996	A	91.2159	A	183.409	A	101.557	A	172.173	A	126.122	A	161.978	A	87.6002	A	142.682	A	75.5911	A	191.015	A	131.689	A	1045.2	P	1469.52	P
120days	IBTC1062444	195.083	A	185.067	A	105.143	A	102.978	A	97.288	A	87.5446	A	197.727	A	277.401	A	121.605	A	73.4805	A	120.075	A	127.59	A	739.905	P	506.187	P
120days	IBTC1063155	175.131	A	125.623	A	239.338	A	205.522	A	294.383	A	224.06	A	370.462	A	289.029	A	293.876	A	180.922	A	302.095	A	221.662	A	812.17	P	857.215	P	AT1G72040	2e-10	| Symbols: | P-loop containing nucleoside triphosphate hydrolases superfamily protein | chr1:27112159-27114248 REVERSE LENGTH=580
120days	IBTC1063243	74.7577	A	44.371	A	155.278	A	178.343	A	209.369	A	214.962	A	268.223	A	284.009	A	320.638	A	213.31	A	300.096	A	216.214	A	564.366	P	498.741	P
120days	IBTC1063472	249.398	A	115.189	A	135.675	A	74.3958	A	147.648	A	128.242	A	135.582	A	80.1723	A	115.736	A	116.739	A	233.301	A	197.035	A	687.507	P	583.014	P	AT1G75200	2e-27	| Symbols: | flavodoxin family protein / radical SAM domain-containing protein | chr1:28220849-28223597 REVERSE LENGTH=647
120days	IBTC1063481	197.088	A	206.096	A	328.314	A	141.857	A	291.233	A	254.788	A	295.495	A	173.576	A	189.503	A	150.033	A	185.875	A	355.384	A	491.963	P	708.318	P
120days	IBTC1063520	367.163	A	139.472	A	155.464	A	179.723	A	130.267	A	159.39	A	319.61	A	394.508	A	275.974	A	116.656	A	392.535	A	177.909	A	556.772	P	838.12	P	AT2G41900	2e-65	| Symbols: | CCCH-type zinc finger protein with ARM repeat domain | chr2:17491352-17493502 FORWARD LENGTH=716
120days	IBTC1063832	245.142	A	168.338	A	311.853	A	237.18	A	243.51	A	257.254	A	388.655	A	334.688	A	281.238	A	291.212	A	351.443	A	286.568	A	485.105	P	862.712	P	AT4G09630	3e-09	| Symbols: | Protein of unknown function (DUF616) | chr4:6083860-6087802 FORWARD LENGTH=711
120days	IBTC1064265	91.5921	A	160.94	A	119.302	A	81.5034	A	134.172	A	131.702	A	271.813	A	224.81	A	278.967	A	274.249	A	230.378	A	265.011	A	571.723	P	522.338	P
120days	IBTC1064472	150.271	A	160.572	A	151.777	A	147.5	A	144.503	A	167.782	A	229.852	A	180.183	A	191.75	A	144.65	A	209.599	A	207.35	A	453.643	P	564.48	P	AT5G27950	9e-50	| Symbols: | P-loop containing nucleoside triphosphate hydrolases superfamily protein | chr5:9984774-9987493 FORWARD LENGTH=625
120days	IBTC1064824	267.779	A	97.268	A	221.612	A	100.952	A	256.454	A	190.47	A	191.772	A	139.985	A	247.375	A	144.087	A	209.038	A	176.487	A	597.604	P	612.752	P
120days	IBTC1065235	58.4632	A	122.588	A	198.051	A	99.5298	A	178.671	A	172.315	A	209.7	A	99.9529	A	273.218	A	257.447	A	294.878	A	318.622	A	738.6	P	1046.56	P	AT2G32630	3e-15	| Symbols: | Pentatricopeptide repeat (PPR-like) superfamily protein | chr2:13844834-13846708 FORWARD LENGTH=624
120days	IBTC1065421	187.897	A	279.625	A	247.686	A	185.295	A	127.025	A	148.594	A	125.9	A	146.822	A	176.06	A	230.49	A	215.599	A	219.795	A	447.016	P	403.206	P
120days	IBTC1065483	79.0287	A	38.4717	A	163.044	A	16.4287	A	76.9553	A	67.4634	A	152.042	A	93.0895	A	178.923	A	84.7603	A	178.198	A	180.594	A	417.506	P	432.888	P	AT1G16760	1e-22	| Symbols: | Protein kinase protein with adenine nucleotide alpha hydrolases-like domain | chr1:5734234-5737307 FORWARD LENGTH=758
120days	IBTC1065604	101.786	A	72.4877	A	70.3332	A	93.3913	A	76.6424	A	109.58	A	307.392	A	282.945	A	156.852	A	117.183	A	362.528	A	188.412	A	422.881	P	489.527	P
120days	IBTC1065906	166.823	A	214.622	A	287.236	A	240.408	A	168.29	A	195.27	A	225.959	A	212.837	A	321.681	A	224.65	A	354.448	A	362.263	A	636.585	P	707.395	P	AT3G45410	2e-20	| Symbols: | Concanavalin A-like lectin protein kinase family protein | chr3:16654019-16656013 REVERSE LENGTH=664
120days	IBTC1066324	156.937	A	168.523	A	123.15	A	68.9712	A	95.2175	A	120.6	A	100.603	A	101.108	A	102.656	A	105.844	A	122.157	A	153.13	A	531.488	P	534.611	P
120days	IBTC1066531	199.293	A	223.313	A	169.125	A	130.865	A	187.783	A	162.542	A	230.127	A	214.265	A	224.281	A	162.037	A	190.314	A	207.044	A	502.63	P	432.205	P
120days	IBTC1067340	44.8269	A	52.5193	A	42.1607	A	49.1875	A	81.8639	A	77.3168	A	286.627	A	268.345	A	122.365	A	82.3355	A	270.775	A	220.578	A	513.713	P	555.117	P	AT5G17680	7e-21	| Symbols: | disease resistance protein (TIR-NBS-LRR class), putative | chr5:5822999-5827153 FORWARD LENGTH=1294
120days	IBTC1067396	111.425	A	109.787	A	170.995	A	134.907	A	258.28	A	259.268	A	336.903	A	242.385	A	383.47	A	226.118	A	354.772	A	239.24	A	485.191	P	557.196	P
120days	IBTC1067466	327.693	A	223.451	A	341.143	A	351.825	A	236.858	A	230.906	A	366.243	A	399.895	A	243.555	A	189.262	A	228.782	A	254.788	A	535.749	P	434.038	P	AT4G37750	2e-31	| Symbols: ANT, DRG, CKC, CKC1 | Integrase-type DNA-binding superfamily protein | chr4:17739782-17742189 FORWARD LENGTH=555
120days	IBTC1067828	311.071	A	170.848	A	258.831	A	245.785	A	299.336	A	331.233	A	361.418	A	285.042	A	193.242	A	159.826	A	287.758	A	214.678	A	1073.89	P	1072.11	P	AT3G16170	7e-36	| Symbols: | AMP-dependent synthetase and ligase family protein | chr3:5476490-5480128 FORWARD LENGTH=544
120days	IBTC1067926	39.0359	A	47.6014	A	79.3791	A	75.2739	A	113.842	A	95.7537	A	234.841	A	300.938	A	295.348	A	163.507	A	376.06	A	126.422	A	835.736	P	1011.15	P	AT1G52520	9e-29	| Symbols: FRS6 | FAR1-related sequence 6 | chr1:19565933-19568248 FORWARD LENGTH=703
120days	IBTC1068308	325.882	A	395.97	A	258.021	A	320.512	A	182.797	A	228.897	A	300.647	A	369.985	A	300.938	A	243.238	A	393.251	A	212.925	A	666.737	P	770.793	P
120days	IBTC1068723	53.9625	A	39.6797	A	108.203	A	68.806	A	352.37	A	104.289	A	220.113	A	198.117	A	154.753	A	134.373	A	235.088	A	164.988	A	812.735	P	694.024	P
120days	IBTC1068945	106.389	A	198.37	A	206.469	A	82.6985	A	171.577	A	221.638	A	314.742	A	191.772	A	131.728	A	165.677	A	183.207	A	228.21	A	1251.9	P	1375.39	P
120days	IBTC1069097	175.112	A	162.747	A	150.38	A	233.158	A	159.685	A	167.321	A	234.195	A	271.092	A	236.115	A	128.568	A	291.086	A	103.197	A	636.772	P	995.152	P
120days	IBTC1070069	90.6922	A	102.493	A	208.768	A	203.271	A	148.478	A	106.589	A	142.101	A	176.66	A	214.775	A	175.727	A	183.5	A	191.267	A	1641.15	P	1489.72	P	AT1G11120	2e-16	| Symbols: | unknown protein; FUNCTIONS IN: molecular_function unknown; INVOLVED IN: biological_process unknown; LOCATED IN: cellular_component unknown; EXPRESSED IN: 10 plant structures; EXPRESSED DURING: 4 anthesis, F mature embryo stage, petal differentiation and expansion stage, E expanded cotyledon stage, D bilateral stage; BEST Arabidopsis thaliana protein match is: unknown protein (TAIR:AT…
120days	IBTC1070200	109.284	A	140.918	A	148.768	A	174.205	A	105.592	A	137.67	A	77.9569	A	67.3425	A	123.196	A	182.562	A	161.463	A	140.22	A	501.285	P	479.137	P	AT1G06440	1e-58	| Symbols: | Ubiquitin carboxyl-terminal hydrolase family protein | chr1:1963733-1964905 REVERSE LENGTH=390
120days	IBTC1070417	49.8284	A	22.6854	A	63.1786	A	115.569	A	130.589	A	100.442	A	203.704	A	203.88	A	140.149	A	130.98	A	212.925	A	115.745	A	557.82	P	525.566	P
120days	IBTC1071346	134.219	A	92.6676	A	112.855	A	113.622	A	159.39	A	129.719	A	283.51	A	224.501	A	342.114	A	191.398	A	379.571	A	260.016	A	828.828	P	549.244	P	AT2G01710	3e-22	| Symbols: | Chaperone DnaJ-domain superfamily protein | chr2:315836-316771 FORWARD LENGTH=311
120days	IBTC1071517	225.227	A	329.211	A	190.34	A	119.023	A	163.485	A	153.113	A	248.288	A	243.973	A	388.188	A	273.127	A	300.71	A	221.553	A	465.433	P	412.117	P	AT4G21790	5e-28	| Symbols: TOM1, ATTOM1 | tobamovirus multiplication 1 | chr4:11569924-11572163 FORWARD LENGTH=291
120days	IBTC1071931	57.6443	A	132.61	A	64.9641	A	43.5992	A	10.0752	A	34.0731	A	22.1377	A	13.4197	A	25.0084	A	18.1672	A	138.406	A	94.3431	A	983.078	P	1242.39	P
120days	IBTC1072338	169.712	A	156.357	A	149.12	A	135.142	A	69.0085	A	92.822	A	208.812	A	270.672	A	96.0062	A	85.4626	A	219.253	A	130.145	A	656.107	P	654.358	P
120days	IBTC1072371	305.329	A	384.372	A	297.774	A	145.617	A	239.577	A	203.524	A	207.873	A	184.356	A	297.913	A	225.051	A	251.81	A	216.023	A	860.278	P	681.34	P
120days	IBTC1072837	22.8194	A	36.6467	A	56.9379	A	41.2955	A	108.192	A	79.7369	A	149.24	A	152.537	A	144.087	A	98.1261	A	193.828	A	118.29	A	991.255	P	855.253	P	AT1G09900	9e-18	| Symbols: | Pentatricopeptide repeat (PPR-like) superfamily protein | chr1:3218133-3219929 FORWARD LENGTH=598
120days	IBTC1072865	62.0208	A	25.3373	A	90.5822	A	76.7648	A	142.717	A	118.644	A	167.72	A	141.558	A	148.058	A	80.0017	A	186.532	A	76.4476	A	413.21	P	500.742	P
120days	IBTC1073181	96.9524	A	41.2955	A	27.2776	A	13.8579	A	21.9289	A	7.1582	A	57.3683	A	38.7844	A	67.0374	A	169.476	A	356.265	A	47.918	A	860.107	P	547.541	P	AT5G18600	1e-12	| Symbols: | Thioredoxin superfamily protein | chr5:6183466-6183774 REVERSE LENGTH=102
120days	IBTC1073591	180.636	A	162.398	A	104.015	A	170.203	A	162.265	A	183.207	A	80.9219	A	118.011	A	184.049	A	198.927	A	375.839	A	185.709	A	468.558	P	692.162	P	AT3G53180	2e-21	| Symbols: | glutamate-ammonia ligases;catalytics;glutamate-ammonia ligases | chr3:19707068-19711188 FORWARD LENGTH=852
120days	IBTC1074134	75.8114	A	81.2798	A	136.988	A	142.763	A	108.606	A	94.8294	A	173.054	A	167.741	A	191.073	A	128.804	A	240.678	A	152.042	A	775.863	P	828.602	P	AT5G43670	1e-23	| Symbols: | Sec23/Sec24 protein transport family protein | chr5:17539025-17541733 REVERSE LENGTH=794
120days	IBTC1074220	289.718	A	283.352	A	241.627	A	185.834	A	208.833	A	206.811	A	229.518	A	197.432	A	267.32	A	181.032	A	229.827	A	248.567	A	515.008	P	447.497	P	AT3G60350	3e-40	| Symbols: ARABIDILLO-2, ARABIDILLO2 | ARABIDILLO-2 | chr3:22306806-22310596 REVERSE LENGTH=928
120days	IBTC1074450	362.728	A	265.824	A	305.264	A	143.069	A	216.214	A	193.413	A	308.204	A	233.641	A	277.24	A	154.753	A	388.244	A	305.438	A	798.883	P	710.288	P
120days	IBTC1074521	169.46	A	113.353	A	135.793	A	156.337	A	122.053	A	123.22	A	376.088	A	351.108	A	185.152	A	128.214	A	341.959	A	238.337	A	647.872	P	678.763	P
120days	IBTC1074669	298.128	A	304.982	A	307.065	A	191.553	A	242.616	A	241.125	A	231.683	A	257.125	A	383.187	A	191.978	A	317.33	A	354.578	A	658.787	P	487.183	P
120days	IBTC1023662	307.227	A	386.811	A	370.687	A	392.002	A	270.541	A	324.512	A	280.21	A	309.699	A	304.885	A	288.897	A	665.725	P	838.734	P	169.654	A	86.4789	A	AT3G47570	3e-32	| Symbols: | Leucine-rich repeat protein kinase family protein | chr3:17527611-17530748 FORWARD LENGTH=1010
120days	IBTC1020068	212.519	A	288.6	A	233.999	A	320.931	A	347.326	A	335.406	A	164.17	A	155.223	A	170.763	A	355.347	A	262.552	A	396.052	A	874.595	P	1140.12	P	AT4G39970	4e-15	| Symbols: | Haloacid dehalogenase-like hydrolase (HAD) superfamily protein | chr4:18536678-18538429 REVERSE LENGTH=316
120days	IBTC1035064	288.733	A	356.451	A	273.827	A	346.168	A	231.914	A	398.404	A	258.092	A	344.885	A	259.161	A	318.576	A	336.836	A	353.187	A	498.735	P	617.817	P
120days	IBTC1039165	320.447	A	263.66	A	318.341	A	237.818	A	308.761	A	267.958	A	197.297	A	296.523	A	258.317	A	299.287	A	367.852	A	380.182	A	783.757	P	577.775	P
120days	IBTC1051542	139.748	A	302.087	A	261.259	A	221.352	A	123.019	A	191.857	A	106.518	A	121.646	A	208.443	A	115.118	A	268.714	A	389.607	A	608.665	P	677.871	P
120days	IBTC1052821	374.267	A	281.104	A	253.477	A	267.902	A	310.601	A	302.589	A	285.969	A	265.039	A	376.643	A	347.049	A	307.37	A	339.146	A	603.458	P	731.962	P	AT3G16030	7e-53	| Symbols: CES101 | lectin protein kinase family protein | chr3:5439609-5442802 FORWARD LENGTH=850
120days	IBTC1060514	180.744	A	200.948	A	105.249	A	307.353	A	217.207	A	334.625	A	184.963	A	138.019	A	133.408	A	114.926	A	79.9618	A	251.867	A	804.089	P	674.457	P	AT1G43760	8e-20	| Symbols: | DNAse I-like superfamily protein | chr1:16528880-16531065 REVERSE LENGTH=626
120days	IBTC1060862	162.604	A	130.567	A	128.38	A	220.505	A	219.982	A	291.817	A	125.845	A	83.1821	A	148.816	A	132.864	A	55.8172	A	237.18	A	903.888	P	528.135	P	AT3G24255	7e-30	| Symbols: | RNA-directed DNA polymerase (reverse transcriptase)-related family protein | chr3:8789471-8793208 FORWARD LENGTH=746

## Sheet: Table S3
Table S3. Stage-specific TFs detected by the microarray during rooot development
Stage	ProbeSetID	10days-1	10days-1.call	10days-2	10days-2.call	15days-1	15days-1.call	15days-2	15days-2.call	20days-1	20days-1.call	20days-2	20days-2.call	30days-1	30days-1.call	30days-2	30days-2.call	60days-1	60days-1.call	60days-2	60days-2.call	90days-1	90days-1.call	90days-2	90days-2.call	120days-1	120days-1.call	120days-2	120days-2.call	Hit name	E value	gene description
10days	IBTC1071835	515.035	P	682.953	P	171.359	A	135.652	A	204.604	A	151.524	A	122.035	A	106.435	A	104.965	A	221.74	A	82.0669	A	177.383	A	111.13	A	162.108	A	AT2G39830	1e-08	| Symbols: DAR2 | DA1-related protein 2 | chr2:16619950-16623658 REVERSE LENGTH=528
10days	IBTC1056780	527.244	P	1043.47	P	228.73	A	303.91	A	123.54	A	166.293	A	42.1133	A	36.2309	A	16.0185	A	69.5923	A	16.7956	A	48.8724	A	156.097	A	84.6141	A	AT2G45660	4e-15	| Symbols: AGL20, SOC1, ATSOC1 | AGAMOUS-like 20 | chr2:18807799-18810193 REVERSE LENGTH=214
10days	IBTC1056100	788.647	P	448.472	P	88.566	A	147.917	A	84.5463	A	115.747	A	33.0499	A	38.8233	A	73.2266	A	22.9441	A	64.0754	A	39.3416	A	57.9442	A	61.383	A	AT3G49690	4e-42	| Symbols: RAX3, MYB84, ATMYB84 | myb domain protein 84 | chr3:18427941-18429100 FORWARD LENGTH=310
10days	IBTC1040064	481.869	P	806.51	P	66.5081	A	138.573	A	173.622	A	186.443	A	94.3198	A	137.633	A	131.084	A	285.247	A	140.894	A	122.005	A	381.654	A	183.972	A	AT3G04730	5e-49	| Symbols: IAA16 | indoleacetic acid-induced protein 16 | chr3:1288993-1290415 REVERSE LENGTH=236
10days	IBTC1028248	408.846	P	762.687	P	65.9241	A	34.7188	A	30.1567	A	79.0892	A	35.5369	A	39.5215	A	8.7829	A	38.3371	A	13.8675	A	28.5617	A	114.496	A	28.6477	A	AT3G23050	2e-52	| Symbols: IAA7, AXR2 | indole-3-acetic acid 7 | chr3:8194768-8196716 FORWARD LENGTH=243
10days	IBTC1025877	792.927	P	966.211	P	182.89	A	365.107	A	306.068	A	304.545	A	148.996	A	252.078	A	184.382	A	185.39	A	224.965	A	190.923	A	168.505	A	150.488	A	AT3G23050	3e-57	| Symbols: IAA7, AXR2 | indole-3-acetic acid 7 | chr3:8194768-8196716 FORWARD LENGTH=243
15days	IBTC1061735	312.63	A	187.104	A	416.009	P	455.521	P	252.628	A	275.713	A	325.468	A	301.528	A	204.633	A	80.5608	A	126.422	A	132.903	A	183.932	A	135.027	A	AT5G17600	1e-16	| Symbols: | RING/U-box superfamily protein | chr5:5800029-5801117 REVERSE LENGTH=362
20days	IBTC1051309	335.798	A	156.938	A	392.656	A	371.478	A	508.928	P	461.177	P	224.632	A	217.704	A	157.22	A	114.44	A	112.389	A	130.681	A	72.3691	A	64.277	A	AT5G60410	6e-51	| Symbols: ATSIZ1, SIZ1 | DNA-binding protein with MIZ/SP-RING zinc finger, PHD-finger and SAP domain | chr5:24295226-24300792 FORWARD LENGTH=885
30days	IBTC1010294	211.999	A	184.938	A	231.672	A	190.445	A	179.627	A	169.989	A	484.392	P	419.26	P	173.882	A	235.609	A	286.995	A	230.348	A	373.422	A	387.144	A	AT5G08750	3e-13	| Symbols: | RING/FYVE/PHD zinc finger superfamily protein | chr5:2852912-2854343 FORWARD LENGTH=370
60days	IBTC1017711	365.409	A	220.812	A	156.064	A	175.484	A	194.66	A	171.739	A	166.953	A	126.738	A	508.044	P	632.049	P	306.878	A	397.697	A	212.734	A	266.592	A	AT3G23150	9e-38	| Symbols: ETR2 | Signal transduction histidine kinase, hybrid-type, ethylene sensor | chr3:8255156-8257560 FORWARD LENGTH=773
120days	IBTC1067466	327.693	A	223.451	A	341.143	A	351.825	A	236.858	A	230.906	A	366.243	A	399.895	A	243.555	A	189.262	A	228.782	A	254.788	A	535.749	P	434.038	P	AT4G37750	2e-31	| Symbols: ANT, DRG, CKC, CKC1 | Integrase-type DNA-binding superfamily protein | chr4:17739782-17742189 FORWARD LENGTH=555
120days	IBTC1063520	367.163	A	139.472	A	155.464	A	179.723	A	130.267	A	159.39	A	319.61	A	394.508	A	275.974	A	116.656	A	392.535	A	177.909	A	556.772	P	838.12	P	AT2G41900	2e-65	| Symbols: | CCCH-type zinc finger protein with ARM repeat domain | chr2:17491352-17493502 FORWARD LENGTH=716
120days	IBTC1060989	273.51	A	165.633	A	256.275	A	170.932	A	212.118	A	196.157	A	282.822	A	179.462	A	331.771	A	307.218	A	304.508	A	396.063	A	419.96	P	466.693	P	AT4G34430	2e-56	| Symbols: CHB3, ATSWI3D | DNA-binding family protein | chr4:16461069-16464993 FORWARD LENGTH=985
120days	IBTC1060557	232.053	A	179.153	A	191.8	A	146.615	A	277.42	A	257.282	A	269.796	A	259.183	A	236.52	A	345.067	A	252.878	A	234.195	A	516.185	P	473.367	P	AT5G45300	9e-29	| Symbols: BMY2, BAM8 | beta-amylase 2 | chr5:18353636-18356696 FORWARD LENGTH=689
120days	IBTC1055138	81.5393	A	59.2922	A	52.9506	A	114.211	A	65.3984	A	45.136	A	105.56	A	93.3119	A	121.064	A	63.5037	A	193.148	A	92.1245	A	611.079	P	667.246	P	AT4G24150	2e-06	| Symbols: AtGRF8, GRF8 | growth-regulating factor 8 | chr4:12535972-12539387 FORWARD LENGTH=493
120days	IBTC1046399	255.292	A	222.225	A	259.372	A	167.985	A	343.902	A	185.134	A	185.506	A	153.848	A	235.04	A	233.827	A	229.246	A	244.085	A	505.677	P	641.1	P	AT3G28730	6e-29	| Symbols: ATHMG, SSRP1, NFD, HMG | high mobility group | chr3:10784954-10788498 FORWARD LENGTH=646
120days	IBTC1043240	246.978	A	257.404	A	325.673	A	136.25	A	298.66	A	218.098	A	229.337	A	132.832	A	270.656	A	341.28	A	333.216	A	388.001	A	544.282	P	445.383	P	AT3G12480	2e-29	| Symbols: NF-YC11 | nuclear factor Y, subunit C11 | chr3:3958065-3960278 FORWARD LENGTH=293
120days	IBTC1040126	40.2834	A	285.74	A	59.6074	A	113.248	A	27.8934	A	54.7774	A	22.6621	A	44.9473	A	71.9454	A	40.3106	A	113.874	A	39.2859	A	524.464	P	885.051	P	AT3G28917	5e-17	| Symbols: MIF2 | mini zinc finger 2 | chr3:10925014-10925316 FORWARD LENGTH=100
120days	IBTC1036782	112.987	A	246.296	A	74.6977	A	65.1455	A	39.6249	A	48.6256	A	51.0073	A	60.2344	A	36.073	A	71.0245	A	84.7625	A	67.0661	A	773.369	P	608.486	P	AT1G68810	3e-12	| Symbols: | basic helix-loop-helix (bHLH) DNA-binding superfamily protein | chr1:25861289-25862882 FORWARD LENGTH=368
120days	IBTC1036569	209.492	A	232.679	A	202.916	A	165.075	A	178.437	A	175.922	A	134.353	A	123.146	A	208.328	A	223.574	A	276.573	A	221.734	A	424.837	P	532.183	P	AT5G17240	2e-62	| Symbols: SDG40 | SET domain group 40 | chr5:5666854-5668849 FORWARD LENGTH=491
120days	IBTC1033088	71.3382	A	70.4397	A	131.269	A	154.807	A	247.511	A	296.829	A	272.79	A	279.872	A	297.74	A	209.844	A	373.379	A	204.416	A	535.244	P	752.47	P	AT5G14540	2e-33	| Symbols: | Protein of unknown function (DUF1421) | chr5:4687333-4689624 REVERSE LENGTH=547
120days	IBTC1030043	360.61	A	319.664	A	240.086	A	220.349	A	235.691	A	212.483	A	248.174	A	260.394	A	209.628	A	160.364	A	213.604	A	200.603	A	424.988	P	519.635	P	AT2G30580	1e-40	| Symbols: DRIP2 | DREB2A-interacting protein 2 | chr2:13026444-13030363 FORWARD LENGTH=420
120days	IBTC1028007	16.0649	A	42.0595	A	35.4933	A	38.3966	A	29.6496	A	20.1791	A	88.7255	A	80.8866	A	45.8016	A	34.4701	A	104.733	A	91.4627	A	798.864	P	727.828	P	AT5G10970	3e-14	| Symbols: | C2H2 and C2HC zinc fingers superfamily protein | chr5:3469268-3470086 FORWARD LENGTH=272
120days	IBTC1026798	59.8355	A	50.2438	A	137.871	A	114.687	A	186.68	A	154.268	A	361.532	A	389.548	A	296.801	A	214.227	A	272.038	A	215.482	A	760.547	P	750.039	P	AT2G45850	6e-37	| Symbols: | AT hook motif DNA-binding family protein | chr2:18871901-18873457 REVERSE LENGTH=348
120days	IBTC1016183	150.771	A	122.154	A	118.722	A	144.171	A	142.724	A	144.654	A	211.168	A	270.587	A	264.187	A	155.166	A	316.892	A	213.326	A	480.854	P	444.892	P	AT1G03750	6e-81	| Symbols: CHR9 | switch 2 | chr1:937920-941068 FORWARD LENGTH=862
120days	IBTC1008745	236.851	A	225.486	A	161.854	A	134.407	A	192.764	A	133.813	A	252.159	A	204.054	A	365.678	A	317.953	A	356.609	A	263.248	A	784.785	P	731.261	P	AT5G41370	0	| Symbols: XPB1, ATXPB1 | homolog of xeroderma pigmentosum complementation group B 1 | chr5:16551337-16555792 FORWARD LENGTH=767
120days	IBTC1005565	128.129	A	186.496	A	76.7723	A	90.9818	A	85.888	A	82.9229	A	98.864	A	133.674	A	95.5381	A	97.3968	A	167.579	A	171.743	A	523.835	P	566.086	P	AT2G15530	3e-07	| Symbols: | RING/U-box superfamily protein | chr2:6774150-6777899 FORWARD LENGTH=780

## Sheet: Table S4
Table S4. Multiple stage-specific mRNAs detected by the microarray during root development
# Stages Detected	Stages Detected	ProbeSetID	10days-1	10days-1.call	10days-2	10days-2.call	15days-1	15days-1.call	15days-2	15days-2.call	20days-1	20days-1.call	20days-2	20days-2.call	30days-1	30days-1.call	30days-2	30days-2.call	60days-1	60days-1.call	60days-2	60days-2.call	90days-1	90days-1.call	90days-2	90days-2.call	120days-1	120days-1.call	120days-2	120days-2.call	Hit name	E value	gene description
2	10days,15days	IBTC1000955	823.958	P	793.916	P	538.97	P	805.763	P	147.304	A	160.217	A	67.3799	A	101.877	A	62.2861	A	29.2442	A	17.3276	A	29.3619	A	33.9312	A	27.972	A	AT5G23210	3e-61	| Symbols: SCPL34 | serine carboxypeptidase-like 34 | chr5:7810892-7814837 FORWARD LENGTH=499
2	10days,15days	IBTC1003894	612.012	P	406.983	P	431.406	P	521.052	P	243.52	A	264.999	A	167.766	A	201.617	A	113.583	A	86.5517	A	144.286	A	93.5628	A	159.153	A	249.39	A	AT3G04570	4e-26	| Symbols: AHL19 | AT-hook motif nuclear-localized protein 19 | chr3:1231221-1232168 FORWARD LENGTH=315
2	10days,15days	IBTC1003895	757.775	P	458.832	P	459.364	P	546.506	P	318.815	A	379.988	A	189.932	A	230.332	A	133.07	A	98.5951	A	146.113	A	104.991	A	225.599	A	248.899	A	AT4G12050	4e-25	| Symbols: | Predicted AT-hook DNA-binding family protein | chr4:7220139-7221158 REVERSE LENGTH=339
2	10days,15days	IBTC1021209	592.845	P	444.616	P	444.163	P	422.098	P	374.036	A	313.55	A	49.0872	A	43.2436	A	105.618	A	148.416	A	21.6874	A	80.7444	A	41.2188	A	17.9989	A	AT2G01170	3e-19	| Symbols: BAT1 | bidirectional amino acid transporter 1 | chr2:102364-104462 REVERSE LENGTH=516
2	10days,15days	IBTC1026229	522.082	P	677.101	P	560.233	P	703.881	P	317.777	A	333.345	A	328.362	A	273.709	A	85.4062	A	188.431	A	113.174	A	67.4786	A	216.026	A	121.246	A	AT3G52740	3e-22	| Symbols: | unknown protein; BEST Arabidopsis thaliana protein match is: unknown protein (TAIR:AT3G44450.1); Has 65 Blast hits to 65 proteins in 13 species: Archae - 0; Bacteria - 0; Metazoa - 0; Fungi - 0; Plants - 65; Viruses - 0; Other Eukaryotes - 0 (source: NCBI BLink). | chr3:19546446-19546868 REVERSE LENGTH=140
2	10days,15days	IBTC1039473	432.469	P	496.12	P	562.171	P	641.083	P	203.57	A	358.99	A	70.98	A	83.5798	A	27.5881	A	26.0037	A	14.5425	A	22.3394	A	29.5138	A	17.7574	A	AT3G20660	1e-42	| Symbols: AtOCT4, 4-Oct | organic cation/carnitine transporter4 | chr3:7225271-7228510 REVERSE LENGTH=526
2	10days,15days	IBTC1048135	646.5	P	851.269	P	568.373	P	829.003	P	177.581	A	182.659	A	133.008	A	220.187	A	97.6049	A	81.7405	A	64.4495	A	78.8744	A	22.6304	A	18.7811	A	AT4G20140	4e-13	| Symbols: GSO1 | Leucine-rich repeat transmembrane protein kinase | chr4:10884220-10888045 FORWARD LENGTH=1249
2	10days,15days	IBTC1048921	676.92	P	421.817	P	407.046	P	577.174	P	128.795	A	114.688	A	107.373	A	201.015	A	91.3991	A	89.4231	A	73.503	A	82.6629	A	67.3038	A	136.535	A	AT1G79620	4e-63	| Symbols: | Leucine-rich repeat protein kinase family protein | chr1:29957633-29962174 REVERSE LENGTH=971
2	10days,15days	IBTC1059583	679.056	P	437.067	P	1022.18	P	436.486	P	323.049	A	205.158	A	156.632	A	97.2174	A	25.6502	A	14.4436	A	193.472	A	24.6705	A	12.8667	A	17.364	A
2	10days,15days	IBTC1060797	591.572	P	732.591	P	699.941	P	534.102	P	219.497	A	150.563	A	270.775	A	99.1448	A	29.6377	A	22.9498	A	255.763	A	92.3714	A	34.3555	A	149.561	A
2	10days,15days	IBTC1069503	778.655	P	425.07	P	647.375	P	611.693	P	237.247	A	325.953	A	34.7283	A	46.6546	A	25.4184	A	12.1276	A	16.6001	A	46.5088	A	15.0764	A	7.5161	A	AT5G03250	2e-24	| Symbols: | Phototropic-responsive NPH3 family protein | chr5:774591-776855 FORWARD LENGTH=592
2	10days,15days	IBTC1070695	402.527	P	425.506	P	629.383	P	617.044	P	254.788	A	291.667	A	159.127	A	245.708	A	209.787	A	212.317	A	185.859	A	343.615	A	90.4678	A	121.069	A	AT5G58980	1e-17	| Symbols: | Neutral/alkaline non-lysosomal ceramidase | chr5:23811449-23814395 REVERSE LENGTH=733
2	10days,15days	IBTC1072874	523.142	P	491.555	P	719.524	P	441.698	P	240.699	A	262.672	A	155.77	A	96.4724	A	104.623	A	57.9354	A	28.8594	A	70.3943	A	34.0731	A	22.7468	A	AT2G04850	8e-53	| Symbols: | Auxin-responsive family protein | chr2:1704298-1705608 FORWARD LENGTH=404
2	10days,15days	IBTC1011822	1750.66	P	1811.33	P	424.721	P	521.395	P	127.505	A	160.172	A	107.072	A	140.943	A	251.293	A	159.559	A	109.313	A	131.79	A	176.089	A	108.687	A	AT1G72520	2e-52	| Symbols: LOX4 | PLAT/LH2 domain-containing lipoxygenase family protein | chr1:27308611-27312589 FORWARD LENGTH=926
2	10days,15days	IBTC1011992	2598.95	P	3087.08	P	549.919	P	667.777	P	199.997	A	266.033	A	19.1825	A	49.8156	A	214.862	A	277.405	A	62.3291	A	371.187	A	174.986	A	79.0477	A	ATMG00810	2e-21	| Symbols: ORF240B | DNA/RNA polymerases superfamily protein | chrM:227709-228431 REVERSE LENGTH=240
2	10days,15days	IBTC1013139	3118.48	P	3334.11	P	693.722	P	453.513	P	237.18	A	338.535	A	43.2568	A	60.9267	A	166.534	A	256.389	A	48.1281	A	109.056	A	62.6814	A	38.8936	A	AT5G40780	5e-88	| Symbols: LHT1 | lysine histidine transporter 1 | chr5:16323823-16327082 FORWARD LENGTH=446
2	10days,15days	IBTC1014809	1210.31	P	1473.09	P	795.111	P	915.297	P	378.209	A	328.78	A	255.601	A	248.152	A	210.989	A	193.174	A	126.352	A	149.708	A	43.0926	A	48.0979	A	AT2G17940	7e-07	| Symbols: | Plant protein of unknown function (DUF827) | chr2:7802878-7803815 FORWARD LENGTH=208
2	10days,15days	IBTC1015839	2317.83	P	1240.33	P	408.336	P	541.837	P	155.827	A	252.413	A	30.7089	A	28.5302	A	113.951	A	141.123	A	137.531	A	148.846	A	154.99	A	182.321	A	AT4G21390	9e-49	| Symbols: B120 | S-locus lectin protein kinase family protein | chr4:11394458-11397474 REVERSE LENGTH=849
2	10days,15days	IBTC1017117	1159.45	P	1467.72	P	700.765	P	482.189	P	391.926	A	340.944	A	119.834	A	124.526	A	65.0421	A	109.498	A	69.5342	A	89.6576	A	202.437	A	105.185	A	AT5G07930	4e-15	| Symbols: MCT2 | MEI2 C-terminal RRM only like 2 | chr5:2530865-2532333 FORWARD LENGTH=294
2	10days,15days	IBTC1018220	1046.29	P	742.325	P	926.819	P	1080.81	P	350.874	A	345.738	A	198.69	A	241.809	A	121.789	A	74.5247	A	32.7906	A	81.1537	A	16.9776	A	10.4022	A	AT5G60020	6e-60	| Symbols: LAC17, ATLAC17 | laccase 17 | chr5:24168072-24170223 FORWARD LENGTH=577
2	10days,15days	IBTC1018326	722.958	P	411.513	P	755.924	P	531.345	P	322.571	A	240.5	A	177.466	A	136.915	A	136.623	A	51.9098	A	24.093	A	96.6197	A	18.9286	A	12.7944	A	AT3G61750	3e-16	| Symbols: | Cytochrome b561/ferric reductase transmembrane with DOMON related domain | chr3:22857897-22859254 REVERSE LENGTH=398
2	10days,15days	IBTC1023005	759.729	P	807.681	P	521.594	P	479.885	P	265.443	A	302.694	A	281.602	A	268.928	A	334.04	A	264.528	A	209.884	A	383.062	A	197.388	A	219.607	A	AT5G50390	2e-55	| Symbols: | Pentatricopeptide repeat (PPR-like) superfamily protein | chr5:20520789-20522980 REVERSE LENGTH=701
2	10days,15days	IBTC1024035	439.418	P	743.846	P	421.19	P	423.889	P	272.782	A	298.549	A	65.4581	A	62.0669	A	219.101	A	165.786	A	98.3791	A	77.293	A	106.161	A	105.683	A	AT3G21760	5e-106	| Symbols: HYR1 | UDP-Glycosyltransferase superfamily protein | chr3:7667099-7668556 FORWARD LENGTH=485
2	10days,15days	IBTC1025350	400.688	P	985.413	P	434.616	P	507.536	P	261.126	A	348.383	A	237.723	A	380.298	A	136.26	A	127.246	A	132.816	A	185.583	A	255.424	A	219.731	A	AT3G04350	3e-126	| Symbols: | Plant protein of unknown function (DUF946) | chr3:1153972-1156469 REVERSE LENGTH=567
2	10days,15days	IBTC1032548	1125.64	P	814.037	P	478.979	P	728.019	P	292.046	A	292.192	A	250.145	A	322.089	A	205.857	A	250.558	A	77.963	A	157.781	A	69.5076	A	30.0728	A			no hit
2	10days,15days	IBTC1035403	817.548	P	1085.47	P	419.6	P	544.976	P	186.815	A	366.871	A	122.243	A	137.065	A	99.0711	A	93.008	A	40.1543	A	176.159	A	32.0975	A	17.16	A	AT3G05600	2e-46	| Symbols: | alpha/beta-Hydrolases superfamily protein | chr3:1623485-1624704 REVERSE LENGTH=331
2	10days,15days	IBTC1042541	556.548	P	676.048	P	498.145	P	580.308	P	275.786	A	262.614	A	264.281	A	284.654	A	214.474	A	228.412	A	123.867	A	198.798	A	131.876	A	75.1632	A			no hit
2	10days,15days	IBTC1047532	981.842	P	942.34	P	646.042	P	546.112	P	207.887	A	285.998	A	174.111	A	157.116	A	68.8596	A	41.1606	A	71.8291	A	90.6222	A	55.1792	A	40.643	A			no hit
2	10days,15days	IBTC1058545	473.148	P	691.589	P	531.885	P	540.777	P	248.352	A	320.612	A	235.488	A	267.431	A	270.805	A	286.174	A	143.71	A	297.393	A	55.1574	A	90.1997	A	AT3G48670	6e-89	| Symbols: IDN2, RDM12 | XH/XS domain-containing protein | chr3:18031240-18033615 FORWARD LENGTH=647
2	10days,15days	IBTC1059972	1665.67	P	549.203	P	643.27	P	744.72	P	228.443	A	317.847	A	155.003	A	151.583	A	107.661	A	55.5899	A	21.3478	A	79.1886	A	27.5975	A	13.6189	A	AT5G17420	1e-81	| Symbols: IRX3, CESA7, ATCESA7, MUR10 | Cellulose synthase family protein | chr5:5736859-5741407 REVERSE LENGTH=1026
2	10days,15days	IBTC1060925	932.807	P	753.712	P	506.468	P	585.97	P	249.198	A	374.829	A	242.819	A	377.518	A	98.9848	A	81.599	A	55.6736	A	143.573	A	250.329	A	220.087	A	AT4G36220	1e-74	| Symbols: FAH1, CYP84A1 | ferulic acid 5-hydroxylase 1 | chr4:17137584-17139619 REVERSE LENGTH=520
2	10days,15days	IBTC1061087	1748.3	P	1090.99	P	583.253	P	726.062	P	250.18	A	343.641	A	205.072	A	188.883	A	170.393	A	110.148	A	95.5981	A	117.405	A	269.503	A	82.9222	A	AT5G44030	3e-68	| Symbols: CESA4, IRX5, NWS2 | cellulose synthase A4 | chr5:17714713-17719564 FORWARD LENGTH=1049
2	10days,15days	IBTC1062233	10886.6	P	2862.42	P	932.45	P	634.493	P	293.287	A	373.733	A	205.115	A	214.718	A	235.415	A	76.6349	A	99.3523	A	186.65	A	194.297	A	209.356	A	AT4G37650	4e-29	| Symbols: SHR, SGR7 | GRAS family transcription factor | chr4:17691871-17693466 FORWARD LENGTH=531
2	10days,15days	IBTC1064323	1513.34	P	986.8	P	816.31	P	798.816	P	393.107	A	361.338	A	224.758	A	172.661	A	154.465	A	111.288	A	42.3615	A	117.895	A	49.361	A	22.9711	A	AT5G37478	3e-12	| Symbols: | TPX2 (targeting protein for Xklp2) protein family | chr5:14881560-14883799 FORWARD LENGTH=178
2	10days,15days	IBTC1064788	899.703	P	1204.45	P	766.831	P	953.886	P	259.964	A	321.155	A	154.774	A	182.857	A	130.836	A	110.428	A	53.6306	A	98.5392	A	42.536	A	28.3107	A			no hit
2	10days,15days	IBTC1069539	994.724	P	882.908	P	435.535	P	498.608	P	124.435	A	379.954	A	98.2392	A	103.838	A	26.3852	A	43.4385	A	9.6642	A	55.7949	A	76.0848	A	27.4691	A	AT1G43710	6e-35	| Symbols: emb1075 | Pyridoxal phosphate (PLP)-dependent transferases superfamily protein | chr1:16486534-16488298 REVERSE LENGTH=482
2	10days,15days	IBTC1071578	989.853	P	497.517	P	405.083	P	730.12	P	174.957	A	234.352	A	11.2922	A	211.1	A	126.795	A	78.8363	A	79.8337	A	77.2756	A	51.3724	A	74.4488	A	AT5G42710	1e-15	| Symbols: | unknown protein; INVOLVED IN: biological_process unknown. | chr5:17125578-17128696 FORWARD LENGTH=803
2	10days,15days	IBTC1073516	1463.32	P	1551.06	P	890.245	P	1232.56	P	388.941	A	362.835	A	257.471	A	273.853	A	236.747	A	179.781	A	91.9952	A	109.113	A	99.2029	A	79.3229	A	AT5G45970	4e-46	| Symbols: ARAC2, RAC2, ROP7, ATRAC2, ATROP7 | RAC-like 2 | chr5:18643761-18645758 FORWARD LENGTH=201
2	10days,15days	IBTC1004905	849.559	P	1022.51	P	481.844	P	629.254	P	233.685	A	307.132	A	105.534	A	168.669	A	134.485	A	281.703	A	57.2143	A	239.811	A	28.6246	A	38.995	A
2	10days,15days	IBTC1010134	2308.57	P	625.555	P	663.396	P	768.731	P	222.979	A	356.43	A	152.48	A	197.177	A	118.461	A	70.9681	A	40.9101	A	45.4997	A	25.4969	A	22.3079	A	AT5G01190	7e-24	| Symbols: LAC10 | laccase 10 | chr5:72392-74612 FORWARD LENGTH=558
2	10days,15days	IBTC1010206	1075.17	P	1120.47	P	853.423	P	854.423	P	276.995	A	298.228	A	172.886	A	345.1	A	164.864	A	171.476	A	176.796	A	362.612	A	52.2983	A	47.8123	A	AT5G67090	2e-15	| Symbols: | Subtilisin-like serine endopeptidase family protein | chr5:26774111-26776321 REVERSE LENGTH=736
2	10days,15days	IBTC1011017	1207.89	P	1063.71	P	424.054	P	598.358	P	261.056	A	295.44	A	105.445	A	94.2378	A	91.0478	A	61.0853	A	107.666	A	129.622	A	55.2686	A	54.7658	A	AT3G13080	2e-142	| Symbols: ATMRP3, MRP3, ABCC3 | multidrug resistance-associated protein 3 | chr3:4196019-4201250 REVERSE LENGTH=1514
2	10days,15days	IBTC1020678	928.759	P	689.996	P	481.033	P	581.106	P	323.988	A	320.828	A	181.418	A	177.501	A	222.034	A	84.227	A	102.468	A	155.034	A	64.7026	A	22.0916	A
2	10days,15days	IBTC1024612	859.768	P	1003.09	P	614.359	P	402.69	P	188.065	A	166.981	A	137.723	A	146.463	A	306.548	A	183.631	A	238.578	A	356.121	A	339.727	A	225.542	A	AT3G53810	1e-69	| Symbols: | Concanavalin A-like lectin protein kinase family protein | chr3:19933153-19935186 REVERSE LENGTH=677
2	10days,15days	IBTC1036278	575.453	P	1099.23	P	468.226	P	425.657	P	319.027	A	374.951	A	157.739	A	137.707	A	113.458	A	159.663	A	166.029	A	276.303	A	181.159	A	136.505	A
2	10days,15days	IBTC1039707	1291.1	P	1060.31	P	406.785	P	699.121	P	290.087	A	394.417	A	87.7117	A	152.919	A	194.811	A	99.9988	A	156.093	A	215.675	A	20.1739	A	21.7092	A	AT1G70530	2e-47	| Symbols: CRK3 | cysteine-rich RLK (RECEPTOR-like protein kinase) 3 | chr1:26588750-26591379 REVERSE LENGTH=646
2	10days,15days	IBTC1042512	1266.19	P	863.066	P	656.736	P	445.187	P	393.422	A	357.725	A	70.1846	A	77.6568	A	241.876	A	384.445	A	114.06	A	342.873	A	34.2486	A	19.3521	A	AT5G23960	3e-30	| Symbols: TPS21 | terpene synthase 21 | chr5:8092969-8095128 FORWARD LENGTH=545
2	10days,15days	IBTC1044843	1286.63	P	824.083	P	956.17	P	1225.42	P	230.797	A	144.015	A	13.9549	A	10.8502	A	327.148	A	266.846	A	183.143	A	202.99	A	59.185	A	36.4444	A
2	10days,15days	IBTC1048888	422.259	P	600.662	P	691.882	P	634.839	P	289.892	A	281.409	A	124.901	A	191.683	A	165.926	A	217.632	A	127.093	A	303.692	A	138.269	A	113.7	A
2	10days,15days	IBTC1053383	669.649	P	538.712	P	455.819	P	421.901	P	227.297	A	250.034	A	196.754	A	199.164	A	151.51	A	133.381	A	118.722	A	175.773	A	115.927	A	273.997	A	AT1G16290	2e-15	| Symbols: | FUNCTIONS IN: molecular_function unknown; INVOLVED IN: biological_process unknown; LOCATED IN: chloroplast, vacuole; EXPRESSED IN: 19 plant structures; EXPRESSED DURING: 11 growth stages; CONTAINS InterPro DOMAIN/s: Lytic transglycosylase-like, catalytic (InterPro:IPR008258); Has 171 Blast hits to 155 proteins in 40 species: Archae - 0; Bacteria - 54; Metazoa - 0; Fungi - 0; Plants -…
2	10days,15days	IBTC1058709	1488.07	P	1240.28	P	435.745	P	985.351	P	284.027	A	349.068	A	245.216	A	231.778	A	172.568	A	64.4151	A	206.01	A	336.903	A	332.595	A	302.913	A	AT3G07040	3e-18	| Symbols: RPM1, RPS3 | NB-ARC domain-containing disease resistance protein | chr3:2226244-2229024 REVERSE LENGTH=926
2	10days,15days	IBTC1059880	1709.41	P	1805.63	P	476.46	P	439.067	P	292.223	A	310.974	A	122.035	A	53.321	A	321.402	A	366.327	A	72.9158	A	397.597	A	94.0263	A	44.67	A
2	10days,15days	IBTC1066861	886.352	P	737.555	P	700.495	P	817.334	P	166.548	A	158.1	A	31.695	A	43.0939	A	145.483	A	152.47	A	148.53	A	352.205	A	133.103	A	20.2905	A
2	10days,15days	IBTC1066902	884.83	P	1143.59	P	418.92	P	400.02	P	184.377	A	188.066	A	29.04	A	32.9479	A	282.605	A	51.6743	A	346.819	A	391.54	A	10.9529	A	9.2017	A
2	10days,15days	IBTC1067432	2399.74	P	2140.02	P	501.328	P	573.107	P	231.092	A	360.645	A	122.23	A	181.506	A	77.137	A	174.599	A	13.5146	A	150.615	A	11.1722	A	7.2666	A	AT2G33160	8e-18	| Symbols: | glycoside hydrolase family 28 protein / polygalacturonase (pectinase) family protein | chr2:14053404-14056246 FORWARD LENGTH=664
2	10days,15days	IBTC1070151	505.966	P	537.102	P	481.119	P	473.643	P	272.582	A	258.252	A	182.503	A	200.44	A	136.964	A	175.304	A	135.513	A	133.984	A	164.484	A	119.593	A	AT4G18550	3e-28	| Symbols: | alpha/beta-Hydrolases superfamily protein | chr4:10225006-10226862 REVERSE LENGTH=419
2	10days,15days	IBTC1072977	456.413	P	1029.52	P	520.377	P	434.462	P	241.906	A	233.694	A	343.778	A	319.468	A	213.45	A	242.852	A	222.718	A	180.636	A	322.764	A	209.574	A	AT5G45320	2e-13	| Symbols: | FUNCTIONS IN: molecular_function unknown; INVOLVED IN: biological_process unknown; LOCATED IN: endomembrane system; EXPRESSED IN: inflorescence meristem, root, flower; EXPRESSED DURING: petal differentiation and expansion stage; CONTAINS InterPro DOMAIN/s: Late embryogenesis abundant protein, group 2 (InterPro:IPR004864); BEST Arabidopsis thaliana protein match is: unknown protein (T…
2	10days,15days	IBTC1073976	495.774	P	463.782	P	606.412	P	892.569	P	289.121	A	272.725	A	138.52	A	214.037	A	316.841	A	368.415	A	320.048	A	389.939	A	291.037	A	197.692	A
2	10days,20days	IBTC1007548	859.342	P	836.194	P	213.093	A	217.544	A	463.237	P	825.18	P	65.2547	A	49.8753	A	28.2852	A	14.7411	A	32.4614	A	30.0079	A	29.1266	A	13.0769	A	AT3G01190	6e-41	| Symbols: | Peroxidase superfamily protein | chr3:67236-68477 REVERSE LENGTH=321
2	10days,20days	IBTC1061647	1878.64	P	454.395	P	183.476	A	344.151	A	804.401	P	1828.55	P	92.9932	A	97.3011	A	16.9431	A	48.534	A	10.9112	A	96.0062	A	13.5961	A	15.8295	A	AT1G78370	2e-54	| Symbols: ATGSTU20, GSTU20 | glutathione S-transferase TAU 20 | chr1:29484428-29485204 REVERSE LENGTH=217
2	10days,20days	IBTC1070601	5494.64	P	3251.21	P	24.8457	A	394.618	A	523.361	P	900.797	P	95.2631	A	233.471	A	166.188	A	159.863	A	138.89	A	68.3737	A	67.4634	A	34.7534	A
2	10days,20days	IBTC1064466	1049.18	P	662.053	P	315.444	A	386.232	A	538.923	P	833.309	P	118.092	A	78.7819	A	106.422	A	227.73	A	20.9763	A	115.773	A	25.4236	A	39.3213	A	AT2G39530	6e-06	| Symbols: | Uncharacterised protein family (UPF0497) | chr2:16498659-16499401 REVERSE LENGTH=178
2	10days,20days	IBTC1065277	2389.39	P	3558.92	P	221.553	A	164.92	A	538.69	P	1887.99	P	54.7079	A	34.2211	A	23.8224	A	70.2086	A	33.8649	A	124.948	A	66.4816	A	32.2403	A	AT2G41480	5e-42	| Symbols: | Peroxidase superfamily protein | chr2:17296986-17298729 REVERSE LENGTH=341
2	10days,20days	IBTC1010173	836.621	P	770.66	P	386.719	A	224.028	A	761.705	P	2118.86	P	26.6168	A	32.0073	A	85.1933	A	151.181	A	111.049	A	122.819	A	140.641	A	36.7479	A	AT4G16260	3e-43	| Symbols: | Glycosyl hydrolase superfamily protein | chr4:9200180-9201441 REVERSE LENGTH=344
2	10days,20days	IBTC1010393	693.516	P	776.303	P	270.686	A	376.688	A	555.886	P	451.772	P	92.2042	A	104.625	A	211.86	A	261.919	A	69.0554	A	198.002	A	65.1284	A	53.6998	A	AT5G23960	3e-15	| Symbols: TPS21 | terpene synthase 21 | chr5:8092969-8095128 FORWARD LENGTH=545
2	10days,30days	IBTC1043422	958.277	P	1415.83	P	225.988	A	292.235	A	172.571	A	289.608	A	462.9	P	543.803	P	128.785	A	293.363	A	239.613	A	264.517	A	135.183	A	193.058	A			no hit
2	10days,30days	IBTC1013073	483.92	P	838.104	P	150.293	A	204.091	A	155.803	A	169.561	A	437.375	P	567.691	P	120.281	A	304.956	A	192.905	A	286.255	A	330.061	A	354.418	A	AT3G54720	1e-98	| Symbols: AMP1, COP2, HPT, PT, MFO1 | Peptidase M28 family protein | chr3:20254852-20257815 REVERSE LENGTH=705
2	10days,60days	IBTC1032400	437.101	P	590.506	P	175.999	A	303.682	A	351.487	A	378.696	A	212.926	A	202.176	A	611.77	P	690.778	P	257.507	A	211.096	A	263.961	A	283.197	A
2	10days,60days	IBTC1011572	1319.53	P	1097.71	P	290.46	A	303.681	A	275.282	A	328.18	A	100.342	A	98.736	A	2458.68	P	409.746	P	135.539	A	222.957	A	370.758	A	339.634	A			no hit
2	10days,60days	IBTC1042348	507.323	P	825.41	P	292.045	A	388.95	A	320.046	A	345.698	A	223.386	A	340.677	A	409.089	P	402.88	P	275.097	A	318.596	A	304.841	A	227	A			no hit
2	10days,60days	IBTC1071159	443.795	P	403.665	P	260.677	A	219.835	A	351.166	A	264.905	A	269.319	A	278.268	A	404.555	P	434.313	P	334.964	A	266.272	A	277.999	A	358.761	A			no hit
2	10days,120days	IBTC1000958	410.869	P	462.304	P	320.139	A	208.136	A	269.603	A	318.298	A	182.402	A	138.292	A	270.604	A	239.122	A	247.534	A	224.184	A	1665.35	P	698.096	P	AT4G19210	2e-103	| Symbols: ATRLI2, RLI2 | RNAse l inhibitor protein 2 | chr4:10501906-10504776 FORWARD LENGTH=605
2	10days,120days	IBTC1012499	439.365	P	498.192	P	383.081	A	329.642	A	273.701	A	309.645	A	301.279	A	352.165	A	375.298	A	388.587	A	329.341	A	373.572	A	565.229	P	689.126	P	AT3G55320	0	| Symbols: PGP20 | P-glycoprotein 20 | chr3:20507391-20513393 REVERSE LENGTH=1408
2	10days,120days	IBTC1035528	407.458	P	477.986	P	359.43	A	263.153	A	303.506	A	386.785	A	266.063	A	204.916	A	266.689	A	343.447	A	276.384	A	325.363	A	789.863	P	725.983	P	AT1G65032	2e-13	| Symbols: | unknown protein; FUNCTIONS IN: molecular_function unknown; INVOLVED IN: biological_process unknown; LOCATED IN: cellular_component unknown; Has 30201 Blast hits to 17322 proteins in 780 species: Archae - 12; Bacteria - 1396; Metazoa - 17338; Fungi - 3422; Plants - 5037; Viruses - 0; Other Eukaryotes - 2996 (source: NCBI BLink). | chr1:24158895-24159170 REVERSE LENGTH=91
2	10days,120days	IBTC1043861	625.377	P	828.745	P	319.182	A	216.417	A	145.104	A	125.274	A	165.157	A	160.887	A	174.252	A	390.579	A	176.868	A	222.956	A	535.521	P	410.093	P
2	10days,120days	IBTC1043949	424.916	P	453.918	P	283.001	A	361.119	A	268.784	A	272.066	A	269.452	A	224.465	A	312.415	A	317.322	A	332.112	A	295.021	A	501.392	P	595.015	P	AT5G49530	7e-28	| Symbols: | SIN-like family protein | chr5:20100934-20104242 FORWARD LENGTH=689
2	10days,120days	IBTC1048718	788.995	P	954.958	P	236.776	A	184.364	A	260.023	A	227.18	A	256.697	A	244.2	A	109.167	A	108.697	A	187.887	A	113.815	A	621.522	P	583.367	P
2	10days,120days	IBTC1056030	426.66	P	437.318	P	335.384	A	231.235	A	390.13	A	335.521	A	364.266	A	265.28	A	363.317	A	263.106	A	365.111	A	334.876	A	599.746	P	866.092	P	AT2G40570	1e-23	| Symbols: | initiator tRNA phosphoribosyl transferase family protein | chr2:16941066-16943288 FORWARD LENGTH=521
2	10days,120days	IBTC1059741	812.362	P	603.526	P	143.902	A	151.034	A	114.678	A	112.537	A	220.191	A	290.227	A	216.657	A	69.3836	A	287.688	A	144.224	A	461.725	P	658.171	P	AT3G28345	5e-101	| Symbols: | ABC transporter family protein | chr3:10593921-10598775 REVERSE LENGTH=1240
2	10days,120days	IBTC1060415	821.058	P	416.517	P	393.054	A	225.11	A	296.165	A	319.917	A	160.322	A	128.553	A	193.875	A	159.408	A	125.728	A	255.373	A	471.098	P	620.777	P
2	10days,120days	IBTC1062320	426.354	P	469.398	P	361.925	A	180.327	A	256.788	A	282.605	A	192.132	A	176.857	A	265.557	A	202.83	A	278.945	A	227.118	A	1175.08	P	822.423	P	AT5G40200	2e-11	| Symbols: DegP9 | DegP protease 9 | chr5:16070402-16073101 FORWARD LENGTH=592
2	10days,120days	IBTC1066374	436.562	P	517.308	P	91.0378	A	170.351	A	173.462	A	157.022	A	204.633	A	212.975	A	150.25	A	204.9	A	204.143	A	166.629	A	698.034	P	1068.18	P	AT3G07040	1e-13	| Symbols: RPM1, RPS3 | NB-ARC domain-containing disease resistance protein | chr3:2226244-2229024 REVERSE LENGTH=926
2	10days,120days	IBTC1020169	602.407	P	561.417	P	210.067	A	226.949	A	178.394	A	132.894	A	351.157	A	349.162	A	307.767	A	187.561	A	272.2	A	317.735	A	672.98	P	420.341	P	AT2G37460	7e-49	| Symbols: | nodulin MtN21 /EamA-like transporter family protein | chr2:15726667-15729010 REVERSE LENGTH=380
2	10days,120days	IBTC1022559	689.094	P	1378.43	P	254.706	A	267.629	A	194.441	A	211.662	A	169.005	A	159.257	A	171.267	A	163.364	A	327.091	A	301.775	A	630.974	P	804.206	P	AT1G14510	5e-14	| Symbols: AL7 | alfin-like 7 | chr1:4962171-4964154 REVERSE LENGTH=252
2	10days,120days	IBTC1028856	576.331	P	1130.69	P	307.338	A	376.766	A	213.405	A	240.395	A	221.614	A	284.07	A	340.824	A	396.61	A	299.609	A	277.274	A	500.748	P	533.371	P
2	10days,120days	IBTC1030001	500.791	P	729.334	P	311.892	A	338.858	A	233.498	A	250.024	A	169.886	A	164.696	A	207.171	A	345.464	A	367.442	A	320.887	A	686.341	P	636.399	P
2	10days,120days	IBTC1039369	855.581	P	1123.04	P	218.766	A	347.814	A	156.313	A	227.667	A	217.63	A	363.792	A	197.032	A	309.305	A	222.849	A	248.075	A	647.416	P	546.624	P	AT3G27330	3e-46	| Symbols: | zinc finger (C3HC4-type RING finger) family protein | chr3:10116950-10120516 REVERSE LENGTH=913
2	10days,120days	IBTC1043368	406.689	P	780.779	P	281.861	A	341.561	A	115.632	A	97.0587	A	92.5996	A	112.206	A	146.987	A	293.222	A	214.903	A	308.087	A	1115.28	P	406.935	P
2	10days,120days	IBTC1053021	427.825	P	1114.89	P	394	A	304.412	A	311.693	A	218.582	A	130.097	A	137.101	A	188.125	A	327.784	A	330.053	A	383.612	A	630.081	P	443.579	P
2	10days,120days	IBTC1005950	419.706	P	453.906	P	330.867	A	250.465	A	232.396	A	227.033	A	235.457	A	205.949	A	250.669	A	287.559	A	218.978	A	281.6	A	842.325	P	858.406	P	AT1G47240	0	| Symbols: NRAMP2, ATNRAMP2 | NRAMP metal ion transporter 2 | chr1:17309043-17311308 REVERSE LENGTH=530
2	10days,120days	IBTC1007211	525.32	P	1039.13	P	323.157	A	345.05	A	177.067	A	207.409	A	244.812	A	269.869	A	226.75	A	244.951	A	370.79	A	317.931	A	908.504	P	551.067	P	AT1G02030	1e-15	| Symbols: | C2H2-like zinc finger protein | chr1:355385-356188 REVERSE LENGTH=267
2	10days,120days	IBTC1017680	469.238	P	535.511	P	192.569	A	253.522	A	132.883	A	124.706	A	145.694	A	134.86	A	221.171	A	272.61	A	185.873	A	179.431	A	402.655	P	483.026	P	AT5G13010	1e-12	| Symbols: EMB3011 | RNA helicase family protein | chr5:4122747-4128660 FORWARD LENGTH=1255
2	10days,120days	IBTC1020483	618.552	P	813.117	P	332.482	A	267.31	A	197.477	A	108.526	A	313.394	A	314.921	A	292.357	A	263.452	A	335.612	A	214.435	A	655.368	P	628.694	P			no hit
2	10days,120days	IBTC1021507	655.544	P	635.545	P	338.845	A	280.597	A	287.915	A	309.175	A	111.249	A	94.7981	A	210.674	A	328.033	A	211.941	A	189.869	A	487.206	P	510.431	P			no hit
2	10days,120days	IBTC1025962	419.946	P	466.051	P	303.04	A	378.155	A	176.893	A	165.583	A	47.5733	A	89.4345	A	206.729	A	148.293	A	380.631	A	92.5372	A	1003.13	P	806.576	P			no hit
2	10days,120days	IBTC1026835	477.317	P	1165.45	P	173.97	A	227.99	A	121.081	A	197.448	A	155.826	A	115.455	A	107.978	A	53.6256	A	295.52	A	305.712	A	5010.83	P	5364.63	P	AT3G25717	2e-12	| Symbols: RTFL16, DVL6 | ROTUNDIFOLIA like 16 | chr3:9375472-9375594 REVERSE LENGTH=40
2	10days,120days	IBTC1028312	648.394	P	583.016	P	212.645	A	317.154	A	187.724	A	209.937	A	216.227	A	305.961	A	160.675	A	97.8859	A	280.344	A	362.279	A	508.728	P	469.865	P	AT1G50180	4e-22	| Symbols: | NB-ARC domain-containing disease resistance protein | chr1:18584235-18587136 FORWARD LENGTH=857
2	10days,120days	IBTC1029780	402.276	P	896.87	P	384.404	A	333.988	A	218.774	A	232.467	A	315.237	A	357.475	A	274.659	A	155.503	A	235.294	A	386.052	A	595.235	P	479.105	P	AT4G13950	3e-11	| Symbols: RALFL31 | ralf-like 31 | chr4:8058268-8058609 REVERSE LENGTH=113
2	10days,120days	IBTC1046004	583.731	P	913.447	P	329.466	A	351.842	A	165.413	A	253.381	A	127.994	A	156.265	A	139.116	A	216.62	A	334.303	A	289.417	A	586.328	P	606.975	P			no hit
2	10days,120days	IBTC1049830	577.633	P	475.256	P	344.764	A	273.763	A	237.74	A	250.85	A	205.82	A	190.071	A	234.537	A	224.411	A	231.457	A	315.345	A	419.422	P	564.009	P	AT3G18100	9e-41	| Symbols: MYB4R1, AtMYB4R1 | myb domain protein 4r1 | chr3:6200689-6204583 FORWARD LENGTH=847
2	10days,120days	IBTC1051963	752.483	P	1075.91	P	268.114	A	201.441	A	244.974	A	241.389	A	234.083	A	196.602	A	192.471	A	236.327	A	199.269	A	260.504	A	656.7	P	560.293	P	AT3G60070	2e-17	| Symbols: | Major facilitator superfamily protein | chr3:22183572-22185941 REVERSE LENGTH=458
2	10days,120days	IBTC1053593	556.939	P	517.74	P	373.881	A	268.372	A	203.381	A	195.659	A	264.238	A	268.851	A	260.423	A	192.246	A	346.342	A	294.459	A	421.942	P	513.22	P			no hit
2	10days,120days	IBTC1059298	749.47	P	488.267	P	382.698	A	343.186	A	228.499	A	304.93	A	203.15	A	257.843	A	327.325	A	203.218	A	271.769	A	289.23	A	451.645	P	421.522	P	AT1G15210	1e-72	| Symbols: PDR7, ATPDR7 | pleiotropic drug resistance 7 | chr1:5231552-5236573 REVERSE LENGTH=1442
2	10days,120days	IBTC1061569	789.693	P	838.273	P	306.433	A	246.98	A	155.604	A	210.81	A	129.947	A	190.601	A	135.24	A	274.969	A	156.916	A	207.82	A	850.966	P	603.714	P	AT2G12190	2e-29	| Symbols: | Cytochrome P450 superfamily protein | chr2:4891807-4893345 REVERSE LENGTH=512
2	10days,120days	IBTC1061846	471.68	P	579.262	P	354.341	A	280.005	A	393.168	A	351.923	A	293.73	A	264.065	A	395.648	A	356.855	A	360.155	A	293.171	A	749.327	P	990.51	P	AT4G00830	7e-10	| Symbols: | RNA-binding (RRM/RBD/RNP motifs) family protein | chr4:352782-354965 FORWARD LENGTH=495
2	10days,120days	IBTC1063704	522.663	P	668.505	P	360.674	A	343.452	A	108.854	A	121.891	A	53.1415	A	77.0533	A	139.027	A	116.342	A	180.717	A	195.097	A	665.587	P	550.275	P			no hit
2	10days,120days	IBTC1063937	729.168	P	5722.32	P	203.4	A	268.882	A	90.5822	A	132.682	A	139.56	A	127.865	A	289.261	A	204.684	A	353.231	A	374.977	A	630.921	P	669.077	P			no hit
2	10days,120days	IBTC1065519	409.52	P	696.953	P	330.754	A	357.832	A	272.867	A	255.528	A	250.127	A	256.148	A	169.125	A	201.71	A	269.285	A	199.595	A	477.841	P	470.975	P	AT5G54280	2e-11	| Symbols: ATM2, ATMYOS1, ATM4 | myosin 2 | chr5:22039606-22045592 REVERSE LENGTH=1220
2	15days,20days	IBTC1016144	218.144	A	198.03	A	712.949	P	704.515	P	476.138	P	698.33	P	148.442	A	240.414	A	109.145	A	130.102	A	285.58	A	133.445	A	16.956	A	11.8146	A	AT3G47800	3e-42	| Symbols: | Galactose mutarotase-like superfamily protein | chr3:17634971-17636998 FORWARD LENGTH=358
2	15days,20days	IBTC1031868	207.91	A	149.275	A	622.531	P	528.944	P	699.277	P	887.196	P	255.34	A	258.806	A	135.27	A	260.708	A	96.4218	A	256.095	A	117.595	A	120.529	A
2	15days,20days	IBTC1039483	262.526	A	75.8168	A	626.051	P	431.708	P	752.164	P	592.389	P	170.751	A	170.268	A	128.831	A	106.211	A	67.016	A	87.4916	A	60.4577	A	38.1156	A	AT3G15520	3e-21	| Symbols: | Cyclophilin-like peptidyl-prolyl cis-trans isomerase family protein | chr3:5249739-5252432 REVERSE LENGTH=466
2	15days,20days	IBTC1040006	134.018	A	234.017	A	468.693	P	431.092	P	403.93	P	659.295	P	126.404	A	154.381	A	197.55	A	170.88	A	183.429	A	114.069	A	55.3955	A	54.7713	A	AT1G22690	1e-29	| Symbols: | Gibberellin-regulated family protein | chr1:8027328-8027961 FORWARD LENGTH=119
2	15days,20days	IBTC1040042	34.6814	A	11.5405	A	839.612	P	478.87	P	921.476	P	1299.09	P	200.586	A	129.123	A	95.2918	A	122.032	A	129.334	A	242.576	A	55.7893	A	56.3747	A	AT5G20630	4e-43	| Symbols: GLP3, GLP3A, GLP3B, ATGER3, GER3 | germin 3 | chr5:6975315-6975950 REVERSE LENGTH=211
2	15days,20days	IBTC1046081	348.113	A	323.235	A	761.753	P	649.585	P	670.557	P	558.548	P	399.305	A	326.686	A	362.011	A	387.426	A	145.052	A	213.656	A	141.181	A	106.076	A	AT5G02190	3e-19	| Symbols: EMB24, ATASP38, PCS1 | Eukaryotic aspartyl protease family protein | chr5:435322-436683 FORWARD LENGTH=453
2	15days,20days	IBTC1055783	300.274	A	252.249	A	451.753	P	414.373	P	488.662	P	540.864	P	212.408	A	92.9038	A	115.354	A	294.288	A	85.7039	A	171.367	A	77.4477	A	49.4519	A
2	15days,20days	IBTC1060482	361.867	A	263.337	A	746.672	P	685.22	P	565.455	P	738.828	P	261.858	A	212.118	A	262.215	A	242.668	A	173.969	A	203.075	A	29.1899	A	92.7333	A	AT1G14220	7e-20	| Symbols: | Ribonuclease T2 family protein | chr1:4858642-4859601 REVERSE LENGTH=228
2	15days,20days	IBTC1066570	392.133	A	287.933	A	433.506	P	537.272	P	489.857	P	553.177	P	242.114	A	155.181	A	254.455	A	324.947	A	294.967	A	326.015	A	294.438	A	340.458	A	AT5G12920	4e-34	| Symbols: | Transducin/WD40 repeat-like superfamily protein | chr5:4077917-4082585 REVERSE LENGTH=554
2	15days,20days	IBTC1073083	201.879	A	172.434	A	404.634	P	419.209	P	420.484	P	518.982	P	312.704	A	372.212	A	194.868	A	123.703	A	92.6951	A	41.919	A	70.6255	A	114.616	A
2	15days,20days	IBTC1052835	258.199	A	280.067	A	452.516	P	699.276	P	523.972	P	519.367	P	241.914	A	228.628	A	347.333	A	353.481	A	267.286	A	393.284	A	99.1949	A	37.7084	A	AT4G00970	2e-09	| Symbols: CRK41 | cysteine-rich RLK (RECEPTOR-like protein kinase) 41 | chr4:418437-421694 FORWARD LENGTH=665
2	15days,20days	IBTC1066066	394.508	A	163.109	A	992.837	P	524.208	P	960.563	P	777.046	P	203.302	A	216.077	A	223.852	A	249.725	A	63.8875	A	151.128	A	72.5232	A	23.456	A	AT4G14100	2e-11	| Symbols: | transferases, transferring glycosyl groups | chr4:8120749-8122288 FORWARD LENGTH=206
2	15days,20days	IBTC1067933	282.115	A	179.972	A	577.983	P	961.59	P	674.778	P	601.188	P	386.042	A	252.356	A	201.275	A	44.571	A	145.273	A	129.295	A	86.2786	A	34.5074	A	AT3G21750	2e-09	| Symbols: UGT71B1 | UDP-glucosyl transferase 71B1 | chr3:7664565-7665986 FORWARD LENGTH=473
2	15days,20days	IBTC1067250	359.978	A	57.0064	A	403.127	P	589.371	P	412.642	P	430.922	P	257.282	A	352.37	A	280.948	A	307.694	A	295.607	A	198.998	A	134.701	A	129.306	A			no hit
2	15days,20days	IBTC1040247	105.693	A	97.1971	A	716.154	P	769.033	P	950.639	P	1033.61	P	350.199	A	312.416	A	64.7901	A	98.9666	A	33.0006	A	99.3863	A	49.9605	A	21.0061	A	AT5G47500	2e-27	| Symbols: | Pectin lyase-like superfamily protein | chr5:19271262-19272845 REVERSE LENGTH=362
2	15days,20days	IBTC1028505	224.935	A	180.091	A	538.219	P	601.516	P	406.01	P	471.935	P	331.708	A	314.293	A	65.1629	A	137.379	A	86.2903	A	97.1934	A	21.9712	A	23.1121	A	AT4G33790	4e-47	| Symbols: CER4, G7, FAR3 | Jojoba acyl CoA reductase-related male sterility protein | chr4:16204325-16207891 REVERSE LENGTH=493
2	15days,30days	IBTC1069574	129.492	A	80.2703	A	401.341	P	473.643	P	271.162	A	332.327	A	508.582	P	431.642	P	151.105	A	224.1	A	245.09	A	140.26	A	318.785	A	216.515	A	AT1G16060	1e-13	| Symbols: ADAP | ARIA-interacting double AP2 domain protein | chr1:5508563-5511609 FORWARD LENGTH=345
2	15days,60days	IBTC1034792	323.312	A	334.863	A	461.155	P	551.914	P	358.464	A	339.01	A	240.836	A	322.73	A	473.153	P	522.748	P	297.967	A	281.586	A	240.912	A	190.785	A
2	15days,120days	IBTC1030409	250.616	A	363.717	A	467.642	P	2105.44	P	374.979	A	355.415	A	246.199	A	224.492	A	216.642	A	197.901	A	224.667	A	282.13	A	403.517	P	424.203	P			no hit
2	20days,30days	IBTC1010938	181.258	A	94.3153	A	399.129	A	291.016	A	404.525	P	453.349	P	509	P	567.714	P	267.008	A	159.389	A	237.501	A	296.472	A	119.02	A	134.783	A	AT1G09850	1e-45	| Symbols: XBCP3 | xylem bark cysteine peptidase 3 | chr1:3201848-3203875 FORWARD LENGTH=437
2	20days,30days	IBTC1015877	106.684	A	102.17	A	261.745	A	266.384	A	451.546	P	431.463	P	406.856	P	628.851	P	172.541	A	236.869	A	106.933	A	171.442	A	130.585	A	135.383	A	AT4G37270	6e-54	| Symbols: HMA1, ATHMA1 | heavy metal atpase 1 | chr4:17541987-17546352 REVERSE LENGTH=819
2	20days,30days	IBTC1018187	182.036	A	113.302	A	359.222	A	317.618	A	787.527	P	605.056	P	585.94	P	660.324	P	229.717	A	299.101	A	125.765	A	159.388	A	278.831	A	183.45	A
2	20days,30days	IBTC1027331	204.851	A	236.603	A	202.009	A	185.322	A	431.985	P	552.171	P	528.53	P	498.766	P	217.144	A	335.606	A	160.93	A	218.396	A	88.2936	A	75.8008	A
2	20days,30days	IBTC1027870	59.8592	A	66.3662	A	168.155	A	217.36	A	429.214	P	449.509	P	500.766	P	565.492	P	282.831	A	396.51	A	86.3783	A	65.3105	A	61.7851	A	107.796	A	AT1G19490	2e-09	| Symbols: | Basic-leucine zipper (bZIP) transcription factor family protein | chr1:6751953-6753959 REVERSE LENGTH=471
2	20days,30days	IBTC1047732	111.896	A	202.733	A	243.061	A	278.752	A	437.277	P	409.481	P	526.667	P	715.295	P	151.433	A	324.521	A	45.9412	A	108.782	A	70.5747	A	49.3001	A
2	20days,30days	IBTC1074827	244.033	A	184.579	A	125.2	A	179.503	A	485.16	P	448.049	P	533.972	P	491.018	P	246.457	A	355.67	A	145.63	A	170.413	A	103.697	A	82.1007	A
2	20days,30days	IBTC1059114	395.133	A	127.204	A	186.238	A	276.168	A	587.28	P	696.222	P	1387.99	P	1568.35	P	179.332	A	292.918	A	182.841	A	151.727	A	5.9299	A	16.2081	A			no hit
2	20days,30days	IBTC1056744	205.522	A	189.419	A	344.121	A	399.493	A	723.05	P	651.003	P	534.957	P	658.522	P	146.738	A	182.695	A	161.999	A	159.96	A	304.798	A	195.097	A	AT5G10290	1e-21	| Symbols: | leucine-rich repeat transmembrane protein kinase family protein | chr5:3235462-3238171 REVERSE LENGTH=613
2	20days,30days	IBTC1053501	299.631	A	135.199	A	299.072	A	375.666	A	422.45	P	423.625	P	441.286	P	515.07	P	283.462	A	212.407	A	331.651	A	354.037	A	386.964	A	124.6	A			no hit
2	20days,30days	IBTC1013389	232.492	A	135.676	A	327.38	A	307.541	A	494.864	P	452.807	P	644.27	P	541.523	P	255.884	A	251.654	A	238.314	A	208.185	A	119.922	A	172.973	A			no hit
2	20days,60days	IBTC1068981	222.027	A	302.863	A	126.142	A	363.799	A	490.832	P	537.448	P	261.267	A	239.433	A	1148.85	P	1808.73	P	274.249	A	212.288	A	308.333	A	235.845	A			no hit
2	20days,60days	IBTC1044945	343.331	A	269.751	A	338.463	A	345.999	A	465.959	P	469.661	P	356.502	A	338.428	A	513.345	P	970.158	P	273.475	A	376.493	A	152.217	A	189.91	A			no hit
2	20days,60days	IBTC1012107	145.545	A	57.2549	A	149.028	A	249.589	A	970.273	P	930.918	P	360.22	A	99.6656	A	1080.04	P	1351.42	P	64.9759	A	74.2343	A	99.8766	A	184.545	A
2	20days,60days	IBTC1043350	116.124	A	105.2	A	95.7948	A	130.032	A	468.516	P	465.285	P	183.031	A	101.4	A	1141.26	P	1730.59	P	175.696	A	187.627	A	176.32	A	192.912	A
2	20days,60days	IBTC1050022	279.192	A	366.039	A	88.3117	A	168.868	A	446.851	P	786.342	P	184.821	A	110.404	A	1002.93	P	561.303	P	156.449	A	149.855	A	264.211	A	207.488	A	AT2G15890	6e-10	| Symbols: MEE14 | maternal effect embryo arrest 14 | chr2:6921196-6921978 REVERSE LENGTH=175
2	20days,60days	IBTC1066526	169.677	A	143.866	A	87.8189	A	167.807	A	585.155	P	687.333	P	280.19	A	84.8503	A	656.814	P	1067.35	P	56.5111	A	77.9445	A	55.4923	A	87.6183	A
2	20days,60days	IBTC1067663	108.763	A	278.817	A	99.1067	A	112.87	A	588.642	P	757.104	P	186.65	A	44.4553	A	582.858	P	566.231	P	83.562	A	206.238	A	272.582	A	274.16	A
2	20days,60days	IBTC1071652	120.475	A	56.7607	A	56.1903	A	171.871	A	567.726	P	616.09	P	253.351	A	80.8194	A	480.044	P	512.091	P	25.1262	A	22.3156	A	51.7385	A	49.2822	A
2	20days,60days	IBTC1028566	214.968	A	360.537	A	249.404	A	332.628	A	403.912	P	725.986	P	327.481	A	138.008	A	848.981	P	953.171	P	272.085	A	291.635	A	163.141	A	143.519	A
2	20days,60days	IBTC1040729	204.673	A	284.22	A	343.655	A	369.896	A	1146.11	P	1051.36	P	390.719	A	249.828	A	631.484	P	1380.43	P	289.5	A	381.969	A	74.5273	A	112.07	A
2	20days,120days	IBTC1054015	114.428	A	142.028	A	244.035	A	82.145	A	502.865	P	2115.92	P	373.977	A	186.591	A	266.674	A	371.301	A	295.539	A	294.334	A	787.956	P	615.662	P	AT5G02910	1e-08	| Symbols: | F-box/RNI-like superfamily protein | chr5:677120-678588 FORWARD LENGTH=353
2	30days,60days	IBTC1028876	118.532	A	160.267	A	178.423	A	118.042	A	275.475	A	258.914	A	546.539	P	422.982	P	1176.07	P	531.556	P	300.982	A	234.01	A	187.802	A	154.31	A	AT1G08720	7e-28	| Symbols: EDR1, ATEDR1 | Protein kinase superfamily protein | chr1:2774089-2779077 FORWARD LENGTH=933
2	30days,60days	IBTC1066592	60.2336	A	18.9686	A	260.134	A	399.895	A	163.485	A	188.176	A	442.717	P	479.748	P	632.767	P	1152.9	P	233.582	A	243.11	A	17.6271	A	14.0637	A
2	30days,60days	IBTC1071524	91.1522	A	30.0774	A	184.682	A	393.7	A	277.621	A	359.888	A	540.07	P	562.869	P	430.431	P	452.198	P	257.843	A	363.676	A	37.0987	A	114.678	A
2	30days,60days	IBTC1066637	237.435	A	280.005	A	275.495	A	249.815	A	351.978	A	248.152	A	601.637	P	504.985	P	413.279	P	711.122	P	338.857	A	304.798	A	297.774	A	369.831	A			no hit
2	30days,60days	IBTC1052670	286.666	A	163.571	A	333.568	A	224.929	A	303.902	A	290.38	A	660.096	P	895.535	P	407.664	P	514.227	P	395.835	A	391.066	A	160.798	A	193.178	A			no hit
2	30days,90days	IBTC1011833	30.3411	A	27.652	A	55.6124	A	84.8751	A	110.93	A	152.068	A	404.695	P	490.897	P	374.4	A	270.425	A	1033.84	P	773.733	P	49.4629	A	84.4533	A
2	30days,90days	IBTC1049513	269.297	A	172.962	A	182.658	A	232.546	A	374.728	A	339.838	A	733.818	P	648.154	P	309.289	A	273.138	A	455.269	P	512.486	P	100.076	A	77.0357	A	AT5G36930	3e-20	| Symbols: | Disease resistance protein (TIR-NBS-LRR class) family | chr5:14567771-14571916 REVERSE LENGTH=1191
2	30days,90days	IBTC1032725	334.391	A	226.127	A	239.986	A	375.765	A	320.646	A	350.656	A	633.597	P	798.046	P	321.727	A	251.16	A	653.876	P	403.09	P	293.967	A	326.486	A			no hit
2	30days,90days	IBTC1019262	170.922	A	138.812	A	289.47	A	265.567	A	275.001	A	306.616	A	669.777	P	943.792	P	115.18	A	170.662	A	547.217	P	434.722	P	244.637	A	238.566	A	AT3G52970	8e-113	| Symbols: CYP76G1 | cytochrome P450, family 76, subfamily G, polypeptide 1 | chr3:19641400-19643259 REVERSE LENGTH=516
2	30days,120days	IBTC1006615	216.101	A	91.6998	A	177.761	A	161.566	A	243.021	A	169.559	A	435.888	P	501.802	P	259.424	A	152.208	A	272.786	A	232.481	A	609.461	P	858.352	P	AT3G25560	0	| Symbols: NIK2 | NSP-interacting kinase 2 | chr3:9279682-9282560 REVERSE LENGTH=635
2	30days,120days	IBTC1033538	148.44	A	143.525	A	244.218	A	214.181	A	234.086	A	221.526	A	471.05	P	432.462	P	385.913	A	248.814	A	370.018	A	381.851	A	721.569	P	803.274	P	AT3G26040	3e-19	| Symbols: | HXXXD-type acyl-transferase family protein | chr3:9519741-9521069 FORWARD LENGTH=442
2	30days,120days	IBTC1033951	98.9135	A	104.133	A	145.638	A	185.313	A	221.904	A	213.535	A	607.178	P	505.265	P	388.216	A	347.811	A	335.095	A	264.387	A	406.091	P	546.345	P	AT1G49430	9e-41	| Symbols: LACS2, LRD2 | long-chain acyl-CoA synthetase 2 | chr1:18291188-18295641 FORWARD LENGTH=665
2	30days,120days	IBTC1045072	234.235	A	194.12	A	190.142	A	238.314	A	243.612	A	254.098	A	495.414	P	638.707	P	359.173	A	237.488	A	361.979	A	332.852	A	731.185	P	623.678	P	AT5G65890	5e-08	| Symbols: ACR1 | ACT domain repeat 1 | chr5:26355701-26357721 FORWARD LENGTH=477
2	30days,120days	IBTC1047886	331.785	A	259.347	A	168.619	A	229.487	A	286.739	A	219.826	A	466.386	P	446.728	P	230.285	A	198.943	A	388.717	A	261.175	A	991.467	P	1093.21	P	AT2G25180	6e-23	| Symbols: ARR12, RR12 | response regulator 12 | chr2:10724490-10726961 REVERSE LENGTH=596
2	30days,120days	IBTC1054195	177.142	A	160.216	A	199.947	A	215.272	A	193.396	A	228.94	A	478.483	P	429.141	P	299.143	A	180.24	A	379.841	A	336.23	A	452.94	P	577.382	P	AT3G49050	4e-43	| Symbols: | alpha/beta-Hydrolases superfamily protein | chr3:18181498-18183613 FORWARD LENGTH=477
2	30days,120days	IBTC1054294	156.152	A	183.604	A	289.91	A	274.373	A	291.13	A	281.287	A	575.179	P	493.843	P	278.04	A	308.464	A	316.099	A	286.992	A	592.573	P	769.718	P
2	30days,120days	IBTC1055412	39.6277	A	51.9365	A	298.812	A	160.347	A	259.941	A	191.319	A	525.603	P	568.109	P	345.382	A	269.207	A	340.748	A	272.328	A	870.862	P	796.206	P	AT2G13770	7e-31	| Symbols: | CONTAINS InterPro DOMAIN/s: Putative harbinger transposase-derived nuclease (InterPro:IPR006912); Has 451 Blast hits to 352 proteins in 33 species: Archae - 0; Bacteria - 0; Metazoa - 28; Fungi - 8; Plants - 388; Viruses - 0; Other Eukaryotes - 27 (source: NCBI BLink). | chr2:5736603-5737847 FORWARD LENGTH=343
2	30days,120days	IBTC1057593	337.674	A	251.71	A	168.363	A	371.985	A	297.358	A	290.02	A	593.58	P	695.029	P	288.688	A	133.886	A	390.257	A	271.412	A	506.28	P	875.747	P	AT5G36930	2e-08	| Symbols: | Disease resistance protein (TIR-NBS-LRR class) family | chr5:14567771-14571916 REVERSE LENGTH=1191
2	30days,120days	IBTC1066703	63.79	A	55.0582	A	82.0669	A	119.103	A	199.65	A	271.635	A	594.99	P	607.497	P	318.737	A	300.673	A	219.12	A	215.036	A	445.719	P	419.562	P
2	30days,120days	IBTC1067706	85.7475	A	108.346	A	227.441	A	236.747	A	328.509	A	295.513	A	570.188	P	456.52	P	306.333	A	246.252	A	327.087	A	254.632	A	444.293	P	445.501	P	AT5G19740	7e-23	| Symbols: | Peptidase M28 family protein | chr5:6673986-6676767 FORWARD LENGTH=681
2	30days,120days	IBTC1070906	125.373	A	129.53	A	258.558	A	204.924	A	168.104	A	178.923	A	522.419	P	614.572	P	136.837	A	81.8289	A	200.785	A	141.643	A	686.287	P	903.808	P	AT4G15560	3e-42	| Symbols: CLA1, DEF, CLA, DXS, DXPS2 | Deoxyxylulose-5-phosphate synthase | chr4:8884218-8887254 FORWARD LENGTH=717
2	60days,90days	IBTC1010355	314.891	A	206.298	A	198.876	A	146.061	A	223.85	A	247.73	A	331.553	A	357.024	A	612.402	P	418.068	P	648.069	P	425.486	P	210.89	A	242.159	A	AT1G04120	1e-116	| Symbols: ATMRP5, MRP5, ATABCC5, ABCC5 | multidrug resistance-associated protein 5 | chr1:1064848-1070396 REVERSE LENGTH=1514
2	60days,90days	IBTC1074449	78.434	A	134.172	A	140.775	A	260.941	A	218.269	A	163.399	A	122.412	A	107.876	A	599.839	P	896.034	P	433.848	P	502.72	P	270.072	A	209.302	A			no hit
2	60days,120days	IBTC1030537	232.893	A	233.05	A	216.162	A	187.629	A	329.58	A	395.31	A	229.201	A	297.042	A	509.089	P	625.097	P	357.002	A	336.977	A	816.584	P	663.332	P	AT4G34900	4e-59	| Symbols: ATXDH2, XDH2 | xanthine dehydrogenase 2 | chr4:16625688-16631306 REVERSE LENGTH=1353
2	60days,120days	IBTC1025579	231.5	A	337.568	A	233.771	A	237.127	A	328.764	A	374.106	A	334.102	A	382.019	A	409.74	P	428.88	P	258.636	A	312.125	A	1017.29	P	625.449	P
2	60days,120days	IBTC1038329	174.716	A	231.333	A	261.666	A	176.201	A	363.739	A	277.517	A	128.518	A	141.25	A	427.16	P	991.579	P	197.093	A	243.267	A	509.583	P	437.956	P
2	60days,120days	IBTC1048654	229.042	A	163.447	A	149.366	A	320.417	A	265.493	A	247.701	A	192.353	A	165.444	A	476.361	P	492.349	P	331.089	A	229.02	A	598.418	P	400.505	P
2	60days,120days	IBTC1054576	123.408	A	124.81	A	141.463	A	225.613	A	144.989	A	210.768	A	153.184	A	135.029	A	446.532	P	667.613	P	259.611	A	187.284	A	608.217	P	695.977	P
2	60days,120days	IBTC1068845	136.525	A	169.642	A	155.754	A	219.12	A	290.73	A	265.775	A	353.888	A	211.197	A	612.371	P	403.568	P	381.795	A	225.051	A	807.133	P	1193.25	P
2	90days,120days	IBTC1002174	226.499	A	273.362	A	282.729	A	200.385	A	271.782	A	374.226	A	258.141	A	219.218	A	373.957	A	343.733	A	1186.65	P	460.252	P	864.318	P	1233.59	P	AT5G13750	2e-47	| Symbols: ZIFL1 | zinc induced facilitator-like 1 | chr5:4438318-4440829 FORWARD LENGTH=411
2	90days,120days	IBTC1014291	100.906	A	194.215	A	229.909	A	120.005	A	164.369	A	174.27	A	289.071	A	351.568	A	323.884	A	314.207	A	493.463	P	447.985	P	1322.65	P	1102.26	P
2	90days,120days	IBTC1019204	269.602	A	303.341	A	312.142	A	202.369	A	258.037	A	282.79	A	304.476	A	230.175	A	390.993	A	328.362	A	501.337	P	422.378	P	647.955	P	474.016	P	AT1G12050	0	| Symbols: | fumarylacetoacetase, putative | chr1:4072904-4075856 FORWARD LENGTH=421
2	90days,120days	IBTC1025841	185.27	A	147.874	A	306.736	A	166.959	A	281.616	A	236.912	A	287.391	A	248.581	A	317.24	A	194.486	A	423.29	P	420.557	P	468.328	P	586.373	P	AT4G20010	2e-38	| Symbols: PTAC9, OSB2 | plastid transcriptionally active 9 | chr4:10842128-10843989 FORWARD LENGTH=371
2	90days,120days	IBTC1046759	74.1223	A	256.565	A	128.373	A	171.545	A	107.73	A	203.083	A	239.279	A	140.038	A	169.892	A	296.192	A	416.98	P	512.108	P	622.692	P	1174.28	P
2	90days,120days	IBTC1047316	114.666	A	178.775	A	187.752	A	169.57	A	76.6619	A	96.4829	A	240.644	A	166.662	A	293.536	A	229.455	A	452.716	P	503.43	P	637.306	P	451.243	P
2	90days,120days	IBTC1049966	94.3727	A	103.802	A	215.229	A	136.156	A	308.032	A	248.69	A	311.331	A	221.443	A	247.486	A	333.399	A	446.62	P	463.328	P	788.37	P	831.648	P
2	90days,120days	IBTC1052638	150.499	A	282.121	A	380.262	A	204.989	A	158.946	A	201.252	A	395.682	A	353.738	A	250.337	A	177.548	A	630.36	P	454.61	P	447.185	P	473.153	P
2	90days,120days	IBTC1074645	211.79	A	159.569	A	215.277	A	81.8845	A	149.003	A	147.157	A	290.105	A	152.286	A	309.61	A	275.351	A	403.206	P	580.367	P	560.562	P	937.588	P
2	90days,120days	IBTC1017953	155.108	A	147.087	A	156.874	A	137.56	A	94.9161	A	94.4153	A	290.207	A	220.688	A	333.189	A	269.536	A	488.297	P	500.324	P	565.532	P	529.609	P
2	90days,120days	IBTC1025425	126.221	A	106.924	A	166.619	A	144.357	A	145.307	A	109.864	A	279.72	A	145.089	A	331.084	A	354.667	A	1097.04	P	552.434	P	1772.48	P	1266.27	P	AT4G32140	8e-34	| Symbols: | EamA-like transporter family | chr4:15523037-15525195 REVERSE LENGTH=394
2	90days,120days	IBTC1052750	218.861	A	302.536	A	296.672	A	158.098	A	153.81	A	175.042	A	302.941	A	324.613	A	240.859	A	172.293	A	403.548	P	494.218	P	1112.83	P	1164.09	P	AT4G31390	2e-07	| Symbols: | Protein kinase superfamily protein | chr4:15233126-15236764 FORWARD LENGTH=657
2	90days,120days	IBTC1055577	125.794	A	212.736	A	385.576	A	180.551	A	118.827	A	219.109	A	156.538	A	121.049	A	288.247	A	377.13	A	419.708	P	413.459	P	856.223	P	925.105	P			no hit
2	90days,120days	IBTC1050381	54.2478	A	40.4913	A	54.2136	A	144.888	A	72.7334	A	79.609	A	121.492	A	125.365	A	326.972	A	269.042	A	512.782	P	419.002	P	757.675	P	1085.77	P			no hit
2	90days,120days	IBTC1042420	188.625	A	300.26	A	251.941	A	213.75	A	232.526	A	210.402	A	327.233	A	347.175	A	393.67	A	348.022	A	445.719	P	522.554	P	957.449	P	848.144	P	AT5G49980	6e-52	| Symbols: AFB5 | auxin F-box protein 5 | chr5:20334420-20336531 REVERSE LENGTH=619
2	90days,120days	IBTC1038934	187.247	A	196.241	A	190.528	A	238.048	A	103.081	A	146.176	A	244.05	A	272.839	A	250.554	A	130.02	A	661.234	P	408.707	P	619.753	P	1171.34	P	AT1G33430	3e-51	| Symbols: | Galactosyltransferase family protein | chr1:12124438-12126052 REVERSE LENGTH=395
2	90days,120days	IBTC1035653	229.282	A	368.154	A	216.055	A	210.393	A	139.037	A	173.016	A	276.261	A	327.211	A	367.213	A	204.136	A	536.171	P	448.194	P	551.503	P	644.739	P			no hit
2	90days,120days	IBTC1032767	301.594	A	357.253	A	281.955	A	244.328	A	279.377	A	277.112	A	269.332	A	296.778	A	365.638	A	347.753	A	461.498	P	462.416	P	618.678	P	695.424	P			no hit
2	90days,120days	IBTC1025013	165.967	A	119.302	A	321.443	A	298.115	A	181.951	A	172.376	A	209.25	A	391.346	A	268.921	A	198.619	A	750.797	P	457.194	P	1245.75	P	1408.75	P			no hit
3	10,15,20days	IBTC1005628	545.397	P	939.344	P	727.486	P	495.436	P	518.192	P	655.839	P	271.417	A	152.372	A	80.2031	A	321.45	A	45.7123	A	316.331	A	20.9148	A	31.5574	A	AT4G22590	1e-50	| Symbols: TPPG | Haloacid dehalogenase-like hydrolase (HAD) superfamily protein | chr4:11893707-11895371 REVERSE LENGTH=377
3	10,15,20days	IBTC1005835	437.545	P	406.242	P	744.194	P	676.866	P	693.132	P	731.681	P	214.155	A	219.199	A	227.853	A	103.455	A	210.256	A	179.099	A	53.5025	A	108.607	A	AT5G65500	2e-11	| Symbols: | U-box domain-containing protein kinase family protein | chr5:26181093-26183997 REVERSE LENGTH=791
3	10,15,20days	IBTC1015172	506.408	P	483.299	P	790.518	P	638.365	P	711.921	P	851.905	P	307.243	A	319.559	A	157.104	A	83.3811	A	90.3543	A	147.087	A	56.5872	A	96.7489	A	AT3G03310	3e-107	| Symbols: ATLCAT3, LCAT3 | lecithin:cholesterol acyltransferase 3 | chr3:778767-781488 REVERSE LENGTH=447
3	10,15,20days	IBTC1020073	1323.48	P	1117.99	P	953.798	P	1008.87	P	580.316	P	1159.92	P	52.1806	A	74.375	A	61.4449	A	54.3328	A	37.1662	A	66.551	A	35.4193	A	37.3332	A	AT2G02990	5e-90	| Symbols: RNS1, ATRNS1 | ribonuclease 1 | chr2:873714-874667 FORWARD LENGTH=230
3	10,15,20days	IBTC1028429	623.015	P	406.533	P	487.896	P	447.041	P	504.703	P	555.121	P	303.383	A	241.599	A	247.61	A	282.609	A	320.909	A	300.316	A	171.786	A	319.092	A	AT3G20780	3e-55	| Symbols: ATTOP6B, BIN3, HYP6, RHL3, TOP6B | topoisomerase 6 subunit B | chr3:7264025-7268498 REVERSE LENGTH=670
3	10,15,20days	IBTC1055612	570.312	P	762.406	P	5105.86	P	4641.94	P	2735.76	P	6191.36	P	20.2727	A	28.5506	A	125.401	A	16.4204	A	107.111	A	13.4432	A	25.1822	A	18.8612	A	AT4G36850	3e-33	| Symbols: | PQ-loop repeat family protein / transmembrane family protein | chr4:17353415-17355822 REVERSE LENGTH=392
3	10,15,20days	IBTC1059185	1232.87	P	610.915	P	967.274	P	890.245	P	1765.17	P	1840.36	P	234.905	A	70.0522	A	119.127	A	186.162	A	13.2189	A	77.0676	A	10.1965	A	15.7388	A	AT4G23150	4e-20	| Symbols: CRK7 | cysteine-rich RLK (RECEPTOR-like protein kinase) 7 | chr4:12125731-12128301 FORWARD LENGTH=659
3	10,15,20days	IBTC1060597	643.986	P	1069.71	P	814.426	P	729.332	P	532.785	P	761.818	P	328.479	A	388.27	A	97.9224	A	111.653	A	134.737	A	240.035	A	145.109	A	136.394	A	AT5G67150	5e-28	| Symbols: | HXXXD-type acyl-transferase family protein | chr5:26795880-26797226 REVERSE LENGTH=448
3	10,15,20days	IBTC1061292	1383.38	P	886.7	P	681.778	P	455.144	P	1148.05	P	1251.9	P	72.8321	A	49.5342	A	74.4108	A	116.528	A	37.9735	A	146.332	A	45.2493	A	16.2081	A	AT5G23960	5e-72	| Symbols: TPS21 | terpene synthase 21 | chr5:8092969-8095128 FORWARD LENGTH=545
3	10,15,20days	IBTC1064759	902.182	P	466.754	P	505.966	P	474.189	P	508.428	P	527.04	P	249.872	A	118.314	A	138.387	A	112.645	A	21.865	A	108.709	A	72.6043	A	37.5474	A	AT2G38080	4e-40	| Symbols: IRX12, LAC4, ATLMCO4, LMCO4 | Laccase/Diphenol oxidase family protein | chr2:15934540-15937352 FORWARD LENGTH=558
3	10,15,20days	IBTC1065387	776.712	P	607.133	P	534.473	P	428.923	P	451.002	P	507.759	P	305.964	A	230.103	A	120.998	A	80.1442	A	175.495	A	147.671	A	165.417	A	159.618	A	AT3G05990	2e-45	| Symbols: | Leucine-rich repeat (LRR) family protein | chr3:1797116-1799732 REVERSE LENGTH=517
3	10,15,20days	IBTC1067254	879.476	P	474.284	P	479.513	P	457.01	P	579.366	P	975.66	P	58.3589	A	141.984	A	109.695	A	103.18	A	116.128	A	154.378	A	244.375	A	149.162	A
3	10,15,20days	IBTC1071253	674.241	P	485.945	P	475.82	P	585.865	P	544.933	P	689.697	P	255.788	A	240.573	A	343.427	A	356.855	A	41.9816	A	87.2921	A	30.2961	A	28.233	A
3	10,15,20days	IBTC1005677	1422.78	P	1091.77	P	1013.67	P	1026.8	P	484.582	P	640.48	P	230.938	A	204.822	A	270.255	A	162.6	A	155.748	A	243.224	A	177.248	A	253.854	A	AT3G04140	8e-81	| Symbols: | Ankyrin repeat family protein | chr3:1087063-1089106 FORWARD LENGTH=656
3	10,15,20days	IBTC1006094	2095.02	P	2223.66	P	2005.28	P	1532.5	P	492.126	P	507.52	P	365.396	A	329.397	A	278.924	A	156.937	A	74.8273	A	234.718	A	22.9166	A	19.4123	A	AT5G42180	2e-85	| Symbols: | Peroxidase superfamily protein | chr5:16852702-16854021 FORWARD LENGTH=317
3	10,15,20days	IBTC1007487	1047.25	P	2125.79	P	500.454	P	421.512	P	898	P	507.902	P	247.83	A	185.77	A	77.7041	A	146.162	A	93.3869	A	314.425	A	22.2913	A	66.87	A	AT1G19715	5e-55	| Symbols: | Mannose-binding lectin superfamily protein | chr1:6816934-6819244 REVERSE LENGTH=571
3	10,15,20days	IBTC1007976	1012.41	P	734.041	P	591.524	P	693.381	P	438.911	P	487.359	P	159.014	A	146.047	A	249.461	A	249.334	A	127.827	A	204.466	A	24.8228	A	32.3257	A
3	10,15,20days	IBTC1008329	913.392	P	1045.16	P	775.631	P	564.583	P	454.972	P	473.335	P	220.775	A	239.257	A	263.391	A	259.12	A	62.3055	A	306.62	A	15.5281	A	18.8615	A
3	10,15,20days	IBTC1008644	638.246	P	415.344	P	442.855	P	635.217	P	481.347	P	491.987	P	260.407	A	288.393	A	259.76	A	129.239	A	251.269	A	347.275	A	144.963	A	175.307	A	AT5G13110	5e-89	| Symbols: G6PD2 | glucose-6-phosphate dehydrogenase 2 | chr5:4158952-4161640 FORWARD LENGTH=596
3	10,15,20days	IBTC1009115	844.625	P	700.683	P	517.559	P	554.538	P	597.9	P	593.643	P	81.0238	A	72.8337	A	266.632	A	378.969	A	171.71	A	378.854	A	288.925	A	93.4157	A	AT5G51160	3e-17	| Symbols: | Ankyrin repeat family protein | chr5:20792280-20793681 FORWARD LENGTH=442
3	10,15,20days	IBTC1009595	1559.58	P	1272.43	P	741.759	P	668.102	P	527.592	P	548.491	P	131.436	A	124.029	A	121.989	A	84.6572	A	54.8144	A	192.464	A	39.9813	A	40.5668	A	AT4G33180	6e-62	| Symbols: | alpha/beta-Hydrolases superfamily protein | chr4:16000282-16002055 FORWARD LENGTH=307
3	10,15,20days	IBTC1010506	763.88	P	1216.19	P	701.987	P	835.154	P	1032.15	P	1244.59	P	196.443	A	125.074	A	180.686	A	354.93	A	132.03	A	332.23	A	46.7328	A	74.6808	A	AT5G60920	8e-70	| Symbols: COB | COBRA-like extracellular glycosyl-phosphatidyl inositol-anchored protein family | chr5:24511466-24513932 REVERSE LENGTH=456
3	10,15,20days	IBTC1011737	861.654	P	1843.14	P	1338.82	P	1045.26	P	941.537	P	1000.75	P	41.1929	A	33.702	A	252.238	A	170.215	A	80.1354	A	270.493	A	10.1947	A	11.162	A	AT5G65850	7e-06	| Symbols: | F-box and associated interaction domains-containing protein | chr5:26346317-26347495 FORWARD LENGTH=392
3	10,15,20days	IBTC1013861	1197.42	P	1404.3	P	546.814	P	645.196	P	439.325	P	503.336	P	231.95	A	313.808	A	267.14	A	352.232	A	282.866	A	341.927	A	191.728	A	165.929	A	AT5G43260	5e-41	| Symbols: | chaperone protein dnaJ-related | chr5:17357693-17357986 REVERSE LENGTH=97
3	10,15,20days	IBTC1014629	1004.35	P	1088.87	P	628.122	P	402.925	P	550.932	P	516.594	P	247.525	A	174.607	A	173.921	A	228.138	A	119.306	A	232.421	A	137.983	A	136.146	A	AT5G39610	6e-29	| Symbols: ATNAC2, ORE1, ANAC092, ATNAC6, NAC2, NAC6 | NAC domain containing protein 6 | chr5:15858591-15859650 REVERSE LENGTH=285
3	10,15,20days	IBTC1015337	11277.8	P	15452.7	P	1600.92	P	1982.34	P	482.505	P	760.55	P	55.523	A	44.6927	A	79.7669	A	204.94	A	46.0192	A	93.4737	A	72.1262	A	27.6598	A	AT1G78850	6e-51	| Symbols: | D-mannose binding lectin protein with Apple-like carbohydrate-binding domain | chr1:29642072-29643397 REVERSE LENGTH=441
3	10,15,20days	IBTC1016536	899.912	P	1173.75	P	1079.13	P	1065.32	P	729.417	P	722.375	P	296.838	A	373.012	A	245.271	A	378.536	A	262.881	A	328.733	A	106.058	A	82.0865	A	AT1G74030	2e-54	| Symbols: ENO1 | enolase 1 | chr1:27839465-27841901 REVERSE LENGTH=477
3	10,15,20days	IBTC1016950	2026	P	1283.69	P	1343.24	P	1419.85	P	983.169	P	1036.91	P	233.972	A	197.869	A	300.686	A	327.31	A	205.277	A	259.709	A	145.126	A	123.347	A	AT2G02800	4e-48	| Symbols: APK2B | protein kinase 2B | chr2:796889-799250 REVERSE LENGTH=426
3	10,15,20days	IBTC1017051	801.05	P	492.172	P	494.833	P	818.679	P	404.586	P	450.429	P	349.637	A	370.594	A	211.383	A	131.292	A	222.82	A	216.326	A	74.7511	A	124.037	A	AT1G79840	4e-56	| Symbols: GL2 | HD-ZIP IV family of homeobox-leucine zipper protein with lipid-binding START domain | chr1:30037093-30041013 FORWARD LENGTH=776
3	10,15,20days	IBTC1017574	1531.68	P	2120.24	P	616.043	P	691.108	P	1144.86	P	1690.64	P	154.552	A	149.61	A	156.138	A	347.785	A	265.192	A	368.666	A	242.538	A	103.828	A
3	10,15,20days	IBTC1019729	2327.81	P	2429.94	P	852.324	P	746.203	P	528.814	P	648.423	P	115.745	A	138.543	A	171.936	A	293.39	A	130.91	A	224.062	A	77.3244	A	25.0737	A	AT1G59960	1e-35	| Symbols: | NAD(P)-linked oxidoreductase superfamily protein | chr1:22071410-22073067 REVERSE LENGTH=326
3	10,15,20days	IBTC1024043	2105.74	P	2434.19	P	880.932	P	1005.87	P	459.211	P	811.807	P	170.537	A	163.165	A	105.199	A	94.3651	A	61.2382	A	174.57	A	27.5011	A	34.3231	A	AT2G41705	5e-39	| Symbols: | camphor resistance CrcB family protein | chr2:17398083-17399910 FORWARD LENGTH=461
3	10,15,20days	IBTC1026891	502.951	P	516.896	P	884.549	P	653.829	P	515.129	P	541.383	P	187.989	A	228.67	A	197.061	A	222	A	88.4174	A	182.973	A	275.563	A	121.22	A	AT4G14100	8e-49	| Symbols: | transferases, transferring glycosyl groups | chr4:8120749-8122288 FORWARD LENGTH=206
3	10,15,20days	IBTC1031362	424.232	P	838.483	P	600.236	P	492.949	P	485.438	P	617.123	P	368.139	A	378.698	A	171.801	A	376.624	A	181.418	A	392.911	A	154.447	A	303.141	A	AT1G29050	9e-19	| Symbols: TBL38 | TRICHOME BIREFRINGENCE-LIKE 38 | chr1:10136376-10139082 REVERSE LENGTH=380
3	10,15,20days	IBTC1035350	545.558	P	1175.29	P	1014.84	P	1019.36	P	867.071	P	1419.63	P	260.798	A	350.053	A	245.8	A	134.536	A	151.387	A	177.271	A	182.443	A	58.3947	A	AT3G20500	6e-33	| Symbols: ATPAP18, PAP18 | purple acid phosphatase 18 | chr3:7157926-7160244 FORWARD LENGTH=437
3	10,15,20days	IBTC1037734	714.784	P	656.752	P	789.641	P	702.573	P	540.268	P	468.692	P	253.314	A	230.536	A	336.247	A	326.044	A	201.415	A	219.612	A	244.755	A	211.476	A	AT3G19360	7e-13	| Symbols: | Zinc finger (CCCH-type) family protein | chr3:6707544-6708864 FORWARD LENGTH=386
3	10,15,20days	IBTC1038162	885.659	P	635.119	P	749.893	P	954.869	P	757.212	P	592.047	P	232.506	A	265.481	A	274.671	A	240.585	A	183.612	A	229.095	A	121.829	A	59.729	A	AT1G47670	8e-45	| Symbols: | Transmembrane amino acid transporter family protein | chr1:17536834-17539486 REVERSE LENGTH=519
3	10,15,20days	IBTC1040257	494.06	P	527.192	P	466.122	P	467.346	P	528.381	P	491.363	P	260.592	A	286.096	A	290.208	A	333.19	A	217.62	A	261.21	A	180.803	A	111.315	A	AT3G51120	1e-13	| Symbols: | DNA binding;zinc ion binding;nucleic acid binding;nucleic acid binding | chr3:18986026-18991886 REVERSE LENGTH=1292
3	10,15,20days	IBTC1042654	2811.77	P	3033.66	P	835.783	P	765.4	P	405.021	P	543.049	P	158.675	A	251.715	A	149.807	A	169.538	A	255.82	A	261.519	A	39.2469	A	13.2578	A
3	10,15,20days	IBTC1044738	1666.9	P	1150.07	P	1048.63	P	842.917	P	537.238	P	605.853	P	309.825	A	277.668	A	251.121	A	254.884	A	128.435	A	283.227	A	154.834	A	126.201	A	AT4G27435	7e-15	| Symbols: | Protein of unknown function (DUF1218) | chr4:13723903-13724872 FORWARD LENGTH=173
3	10,15,20days	IBTC1045572	941.416	P	551.022	P	833.001	P	740.67	P	457.452	P	507.706	P	193.282	A	151.669	A	228.67	A	339.551	A	282.89	A	306.408	A	208.251	A	260.321	A
3	10,15,20days	IBTC1046354	575.865	P	911.978	P	568.785	P	428.202	P	412.545	P	412.12	P	227.741	A	184.219	A	346.881	A	383.973	A	217.09	A	355.747	A	188.928	A	270.162	A
3	10,15,20days	IBTC1046480	777.975	P	678.481	P	1655.24	P	1142.57	P	1074.08	P	1010.56	P	276.603	A	308.338	A	196.555	A	271.49	A	92.5375	A	319.548	A	124.904	A	54.6632	A
3	10,15,20days	IBTC1047846	1443.17	P	1070.77	P	873.087	P	1128.49	P	875.284	P	921.286	P	246.419	A	390.414	A	376.245	A	289.836	A	121.384	A	312.445	A	169.536	A	126.024	A	AT3G14240	2e-16	| Symbols: | Subtilase family protein | chr3:4741637-4743964 REVERSE LENGTH=775
3	10,15,20days	IBTC1049188	1889.74	P	1140.49	P	1514.32	P	1265.59	P	1223.13	P	1114.87	P	108.463	A	297.439	A	314.652	A	157.931	A	140.542	A	343.828	A	19.1036	A	25.3175	A	AT1G04110	2e-24	| Symbols: SDD1 | Subtilase family protein | chr1:1061457-1063784 REVERSE LENGTH=775
3	10,15,20days	IBTC1050856	636.508	P	1085.12	P	869.486	P	1185.61	P	426.394	P	1113.34	P	109.361	A	101.527	A	254.348	A	347.37	A	162.725	A	182.19	A	63.2314	A	133.774	A
3	10,15,20days	IBTC1054287	961.053	P	1103.65	P	515.885	P	795.544	P	760.39	P	971.999	P	257.771	A	333.559	A	183.463	A	308.764	A	181.26	A	358.838	A	58.9405	A	36.2966	A	AT5G40780	8e-11	| Symbols: LHT1 | lysine histidine transporter 1 | chr5:16323823-16327082 FORWARD LENGTH=446
3	10,15,20days	IBTC1055767	5313.41	P	7904.78	P	985.099	P	2329.83	P	528.091	P	538.895	P	83.1148	A	93.3586	A	238.461	A	103.6	A	55.5492	A	310.505	A	87.6237	A	43.8634	A
3	10,15,20days	IBTC1059377	750.22	P	457.379	P	884.83	P	1026.74	P	609.54	P	847.945	P	234.461	A	194.81	A	186.162	A	155.278	A	85.4695	A	248.923	A	37.614	A	85.9	A	AT3G24180	6e-163	| Symbols: | Beta-glucosidase, GBA2 type family protein | chr3:8735011-8741147 REVERSE LENGTH=950
3	10,15,20days	IBTC1060043	2332.6	P	2379.25	P	802.103	P	1133.67	P	1451.68	P	2652.48	P	303.91	A	255.05	A	108.23	A	125.448	A	141.746	A	222.677	A	33.5167	A	38.0207	A	AT5G09360	1e-122	| Symbols: LAC14 | laccase 14 | chr5:2906426-2908658 REVERSE LENGTH=569
3	10,15,20days	IBTC1060959	2021.7	P	2695.62	P	761.508	P	1182.41	P	420.037	P	576.43	P	259.08	A	272.52	A	197.283	A	267.011	A	215.84	A	289.499	A	168.2	A	110.444	A	AT2G42010	8e-86	| Symbols: PLDBETA1, PLDBETA | phospholipase D beta 1 | chr2:17533018-17537990 REVERSE LENGTH=1083
3	10,15,20days	IBTC1061535	1590.9	P	1090.02	P	1429.29	P	1120.72	P	694.82	P	927.897	P	239.009	A	212.567	A	271.267	A	166.967	A	42.7344	A	218.591	A	37.614	A	71.5429	A	AT4G22130	1e-152	| Symbols: SRF8 | STRUBBELIG-receptor family 8 | chr4:11724781-11727331 FORWARD LENGTH=562
3	10,15,20days	IBTC1062156	1177.11	P	936.752	P	904.893	P	1041.07	P	483.61	P	586.617	P	218.817	A	216.708	A	228.21	A	222.027	A	111.251	A	293.112	A	40.3041	A	36.0802	A	AT3G29375	5e-19	| Symbols: | XH domain-containing protein | chr3:11280151-11281829 FORWARD LENGTH=355
3	10,15,20days	IBTC1065105	1378.32	P	957.463	P	566.993	P	527.851	P	504.195	P	538.506	P	80.0711	A	79.4634	A	183.889	A	210.408	A	92.917	A	151.389	A	26.5036	A	15.778	A	AT1G49450	8e-20	| Symbols: | Transducin/WD40 repeat-like superfamily protein | chr1:18305684-18307099 FORWARD LENGTH=471
3	10,15,20days	IBTC1067297	2499.56	P	2579.32	P	965.291	P	1413.09	P	1601.02	P	2149.42	P	154.317	A	174.257	A	166.064	A	125.913	A	156.212	A	117.073	A	264.673	A	85.9175	A	AT5G05340	6e-16	| Symbols: | Peroxidase superfamily protein | chr5:1579142-1580819 REVERSE LENGTH=324
3	10,15,20days	IBTC1069530	724.558	P	515.137	P	642.452	P	579.008	P	595.462	P	447.26	P	115.282	A	167.161	A	370.785	A	296.13	A	34.7648	A	97.2174	A	99.0292	A	74.3471	A	AT2G29090	6e-34	| Symbols: CYP707A2 | cytochrome P450, family 707, subfamily A, polypeptide 2 | chr2:12495038-12499080 REVERSE LENGTH=482
3	10,15,20days	IBTC1070464	3661.26	P	2873.41	P	1148.69	P	1370.59	P	531.15	P	711.007	P	127.45	A	54.0584	A	326.533	A	307.648	A	123.87	A	207.895	A	49.9461	A	37.9311	A	AT5G67550	3e-17	| Symbols: | unknown protein; FUNCTIONS IN: molecular_function unknown; INVOLVED IN: biological_process unknown; LOCATED IN: endomembrane system; EXPRESSED IN: flower; EXPRESSED DURING: 4 anthesis; BEST Arabidopsis thaliana protein match is: unknown protein (TAIR:AT1G71110.1); Has 161 Blast hits to 154 proteins in 16 species: Archae - 0; Bacteria - 0; Metazoa - 0; Fungi - 0; Plants - 161; Viruses…
3	10,15,20days	IBTC1071709	1357.17	P	1208.71	P	937.24	P	622.917	P	400.878	P	458.799	P	180.744	A	203.121	A	225.012	A	111.162	A	24.9409	A	281.63	A	52.4704	A	45.411	A
3	10,15,20days	IBTC1071876	2846.36	P	2657.27	P	2018.1	P	1778.61	P	848.6	P	940.473	P	344.389	A	378.385	A	230.05	A	189.778	A	136.764	A	298.21	A	232.738	A	225.227	A
3	10,15,20days	IBTC1073395	556.08	P	793.629	P	654.135	P	536.528	P	1813.08	P	4619.17	P	130.996	A	76.0774	A	59.3301	A	124.948	A	92.0033	A	193.588	A	16.0297	A	14.1534	A	AT5G64110	4e-12	| Symbols: | Peroxidase superfamily protein | chr5:25654575-25655946 REVERSE LENGTH=330
3	10,15,20days	IBTC1073827	2372.06	P	2067.19	P	876.66	P	933.997	P	870.627	P	1033.92	P	212.624	A	189.558	A	280.799	A	314.051	A	188.786	A	303.752	A	196.342	A	231.683	A	AT5G52830	9e-13	| Symbols: WRKY27, ATWRKY27 | WRKY DNA-binding protein 27 | chr5:21410996-21412218 FORWARD LENGTH=348
3	10,15,20days	IBTC1074537	991.94	P	850.903	P	818.781	P	997.527	P	547.118	P	566.06	P	186.182	A	233.73	A	225.357	A	269.916	A	300.834	A	359.263	A	148.3	A	217.275	A
3	10,15,20days	IBTC1074617	1376.08	P	2018.43	P	772.913	P	1262.3	P	400.121	P	679.368	P	360.757	A	375.417	A	120.641	A	79.6876	A	151.918	A	199.933	A	28.8954	A	34.4871	A	AT1G51860	4e-37	| Symbols: | Leucine-rich repeat protein kinase family protein | chr1:19257634-19261479 REVERSE LENGTH=890
3	10,15,20days	IBTC1005163	2647.52	P	1199.46	P	1702.19	P	2176.01	P	508.485	P	758.958	P	292.059	A	355.003	A	164.379	A	238.468	A	46.3516	A	53.0173	A	14.1413	A	17.8499	A			no hit
3	10,15,20days	IBTC1007613	781.403	P	470.407	P	555.423	P	839.397	P	805.562	P	805.29	P	350.736	A	321.923	A	303.819	A	336.695	A	141.165	A	226.909	A	122.247	A	54.3729	A	AT2G04305	6e-50	| Symbols: | Magnesium transporter CorA-like family protein | chr2:1501679-1503448 REVERSE LENGTH=434
3	10,15,20days	IBTC1008815	1076.7	P	1590.75	P	753.445	P	569.912	P	409.839	P	664.888	P	296.669	A	253.169	A	127.064	A	194.246	A	86.3737	A	224.155	A	27.1108	A	35.2826	A			no hit
3	10,15,20days	IBTC1009723	6288.01	P	3043.55	P	3712.44	P	3955.87	P	1833	P	3326.99	P	219.547	A	127.54	A	98.1222	A	166.655	A	87.5881	A	71.4296	A	57.0304	A	24.0029	A			no hit
3	10,15,20days	IBTC1010118	565.499	P	483.94	P	667.532	P	825.5	P	874.9	P	746.068	P	337.627	A	337.263	A	325.493	A	365.178	A	207.982	A	312.257	A	139.331	A	169.717	A	AT4G17895	8e-56	| Symbols: UBP20 | ubiquitin-specific protease 20 | chr4:9939914-9942698 FORWARD LENGTH=695
3	10,15,20days	IBTC1012575	1143.08	P	624.747	P	607.527	P	872.788	P	542.68	P	619.729	P	140.679	A	111.094	A	165.834	A	107.349	A	132.157	A	154.928	A	149.917	A	30.0423	A	AT5G24230	6e-44	| Symbols: | Lipase class 3-related protein | chr5:8229182-8230841 FORWARD LENGTH=369
3	10,15,20days	IBTC1016464	2895.73	P	742.263	P	582.296	P	563.596	P	443.113	P	543.721	P	48.8038	A	35.2842	A	147.162	A	172.84	A	24.2204	A	145.24	A	21.4685	A	13.4494	A	AT5G05730	9e-71	| Symbols: ASA1 | anthranilate synthase alpha subunit 1 | chr5:1719740-1722811 REVERSE LENGTH=624
3	10,15,20days	IBTC1016742	1097.82	P	1456.96	P	758.086	P	943.402	P	400.546	P	459.845	P	282.845	A	296.805	A	200.466	A	275.711	A	130.847	A	276.22	A	111.514	A	73.8704	A	AT2G21410	2e-10	| Symbols: VHA-A2 | vacuolar proton ATPase A2 | chr2:9162703-9168141 FORWARD LENGTH=821
3	10,15,20days	IBTC1017485	2485.99	P	1216.73	P	990.271	P	877.878	P	725.201	P	796.967	P	196.152	A	211.926	A	346.251	A	243.292	A	115.585	A	188.206	A	53.829	A	45.136	A	AT1G30755	6e-26	| Symbols: | Protein of unknown function (DUF668) | chr1:10905991-10908773 REVERSE LENGTH=615
3	10,15,20days	IBTC1018648	1845.79	P	757.287	P	628.293	P	1012.25	P	562.756	P	620.037	P	355.754	A	315.731	A	175.587	A	211.61	A	43.2324	A	81.2781	A	51.3721	A	17.1654	A	AT2G38080	0	| Symbols: IRX12, LAC4, ATLMCO4, LMCO4 | Laccase/Diphenol oxidase family protein | chr2:15934540-15937352 FORWARD LENGTH=558
3	10,15,20days	IBTC1029301	458.632	P	490.418	P	559.964	P	847.409	P	792.159	P	735.109	P	378.091	A	383.997	A	127.637	A	61.6336	A	58.4247	A	65.7719	A	176.895	A	80.0436	A			no hit
3	10,15,20days	IBTC1043469	2380.76	P	1753.62	P	706.456	P	1170.91	P	508.417	P	711.024	P	174.028	A	196.473	A	113.479	A	148.756	A	53.2701	A	101.759	A	24.9555	A	17.5429	A	AT3G09400	4e-22	| Symbols: PLL3 | pol-like 3 | chr3:2891235-2893532 REVERSE LENGTH=650
3	10,15,20days	IBTC1050939	442.811	P	616.044	P	878.121	P	624.386	P	430.127	P	446.215	P	128.599	A	156.86	A	243.396	A	316.943	A	179.093	A	223.096	A	199.898	A	124.093	A			no hit
3	10,15,20days	IBTC1053628	955.195	P	450.786	P	640.038	P	754.971	P	576.773	P	638.865	P	46.7367	A	50.6386	A	113.127	A	40.4305	A	41.4305	A	103.932	A	24.8419	A	10.9224	A	AT3G23270	3e-22	| Symbols: | Regulator of chromosome condensation (RCC1) family with FYVE zinc finger domain | chr3:8316436-8320337 FORWARD LENGTH=1045
3	10,15,20days	IBTC1055835	461.517	P	527.818	P	932.898	P	506.642	P	868.975	P	796.822	P	264.066	A	226.487	A	388.39	A	331.186	A	230.339	A	371.904	A	80.2276	A	115.508	A	AT5G64460	3e-23	| Symbols: | Phosphoglycerate mutase family protein | chr5:25773009-25775104 REVERSE LENGTH=282
3	10,15,20days	IBTC1063172	1757.98	P	1162.29	P	732.377	P	1079.76	P	463.247	P	548.05	P	373.733	A	354.674	A	259.828	A	64.7078	A	79.7944	A	55.6528	A	75.8033	A	29.983	A	AT2G33350	6e-28	| Symbols: | CCT motif family protein | chr2:14134116-14136836 FORWARD LENGTH=409
3	10,15,20days	IBTC1063627	1823.65	P	1508.22	P	612.065	P	627.281	P	929.525	P	1246.36	P	69.8229	A	62.3669	A	114.945	A	180.085	A	115.494	A	190.91	A	43.1506	A	31.1472	A	AT3G26220	5e-24	| Symbols: CYP71B3 | cytochrome P450, family 71, subfamily B, polypeptide 3 | chr3:9596208-9597828 REVERSE LENGTH=501
3	10,15,20days	IBTC1064876	1104.57	P	833.025	P	450.46	P	494.808	P	679.679	P	733.39	P	280.061	A	320.852	A	43.1274	A	163.977	A	25.5061	A	92.1258	A	24.8676	A	24.5142	A			no hit
3	10,15,20days	IBTC1065232	3563.53	P	3070.87	P	1393.38	P	1479.08	P	1770.23	P	2712.11	P	130.518	A	47.8996	A	67.7515	A	96.2768	A	27.489	A	70.9024	A	21.819	A	12.7656	A	AT1G02810	2e-64	| Symbols: | Plant invertase/pectin methylesterase inhibitor superfamily | chr1:618284-620333 FORWARD LENGTH=579
3	10,15,20days	IBTC1065257	680.483	P	414.047	P	637.799	P	663.067	P	726.526	P	1149.91	P	313.185	A	314.704	A	189.927	A	202.255	A	227.91	A	308.885	A	161.117	A	122.447	A	AT5G66150	2e-26	| Symbols: | Glycosyl hydrolase family 38 protein | chr5:26439013-26444434 REVERSE LENGTH=1047
3	10,15,20days	IBTC1066366	1825.58	P	1565.03	P	685.915	P	724.092	P	669.143	P	966.192	P	138.335	A	117.61	A	119.523	A	156.62	A	56.5894	A	147.762	A	65.6752	A	49.6044	A	AT4G01250	2e-15	| Symbols: WRKY22, AtWRKY22 | WRKY family transcription factor | chr4:522839-524129 REVERSE LENGTH=298
3	10,15,20days	IBTC1066547	721.967	P	1080.74	P	998.343	P	764.322	P	595.042	P	619.25	P	362.429	A	367.69	A	198.81	A	170.477	A	153.13	A	285.364	A	72.5232	A	81.7102	A	AT2G45470	1e-63	| Symbols: FLA8, AGP8 | FASCICLIN-like arabinogalactan protein 8 | chr2:18742797-18744059 REVERSE LENGTH=420
3	10,15,20days	IBTC1066957	1885.98	P	719.94	P	2036.79	P	1634.98	P	1557.52	P	2371.76	P	188.94	A	131.827	A	39.6866	A	215.423	A	54.4971	A	139.577	A	22.5591	A	29.2074	A	AT4G28940	2e-06	| Symbols: | Phosphorylase superfamily protein | chr4:14274414-14276920 FORWARD LENGTH=348
3	10,15,20days	IBTC1070134	2534.05	P	3024.71	P	877.978	P	1018.51	P	510.993	P	1028.14	P	172.129	A	96.3574	A	189.853	A	383.042	A	12.5729	A	226.944	A	9.6949	A	13.7595	A	AT2G28160	3e-15	| Symbols: FIT1, ATBHLH029, FRU, BHLH029, ATBHLH29, ATFIT1 | FER-like regulator of iron uptake | chr2:12004713-12005908 FORWARD LENGTH=318
3	10,15,20days	IBTC1071743	2078.25	P	2757.45	P	811.978	P	1032.93	P	535.807	P	903.032	P	319.334	A	335.534	A	187.605	A	155.003	A	109.773	A	211.659	A	48.3702	A	38.6042	A	AT1G24530	5e-43	| Symbols: | Transducin/WD40 repeat-like superfamily protein | chr1:8693287-8694543 FORWARD LENGTH=418
3	10,15,20days	IBTC1072610	936.69	P	730.512	P	577.298	P	648.298	P	499.82	P	415.25	P	289.611	A	339.705	A	223.489	A	146.068	A	78.1312	A	122.283	A	55.614	A	24.0163	A	AT1G21210	4e-14	| Symbols: WAK4 | wall associated kinase 4 | chr1:7424653-7427041 FORWARD LENGTH=738
3	10,15,20days	IBTC1074824	1669.74	P	2320.45	P	777.046	P	854.186	P	413.239	P	602.809	P	213.869	A	242.335	A	77.7465	A	81.0549	A	62.3768	A	104.678	A	70.2397	A	34.2292	A			no hit
3	10,15,30days	IBTC1008090	526.832	P	656.472	P	429.433	P	696.439	P	305.733	A	336.971	A	557.665	P	769.624	P	173.212	A	231.163	A	232.013	A	281.695	A	362.95	A	199.029	A	AT2G46150	3e-20	| Symbols: | Late embryogenesis abundant (LEA) hydroxyproline-rich glycoprotein family | chr2:18961424-18962089 FORWARD LENGTH=221
3	10,15,30days	IBTC1039375	1043.69	P	730.905	P	447.148	P	550.022	P	295.253	A	343.625	A	499.565	P	659.528	P	196.023	A	250.57	A	193.819	A	275.107	A	94.0853	A	277.368	A
3	10,15,30days	IBTC1054221	412.872	P	430.157	P	542.8	P	508.9	P	324.167	A	233.903	A	752.17	P	725.503	P	229.302	A	235.555	A	168.722	A	379.521	A	211.917	A	180.129	A	AT1G76520	5e-23	| Symbols: | Auxin efflux carrier family protein | chr1:28715384-28717289 FORWARD LENGTH=390
3	10,15,60days	IBTC1073132	3184.96	P	1962.01	P	1203.36	P	963.042	P	185.507	A	248.894	A	60.5723	A	56.6824	A	444.774	P	431.005	P	34.5513	A	273.247	A	35.2843	A	23.7865	A	AT1G45688	6e-14	| Symbols: | unknown protein; FUNCTIONS IN: molecular_function unknown; INVOLVED IN: biological_process unknown; LOCATED IN: plasma membrane; EXPRESSED IN: 22 plant structures; EXPRESSED DURING: 13 growth stages; BEST Arabidopsis thaliana protein match is: unknown protein (TAIR:AT5G42860.1); Has 258 Blast hits to 242 proteins in 39 species: Archae - 0; Bacteria - 11; Metazoa - 10; Fungi - 14; Pla…
3	10,15,90days	IBTC1027842	461.911	P	585.444	P	523.839	P	671.645	P	202.034	A	223.48	A	234.908	A	272.044	A	366.814	A	374.769	A	449.635	P	439.378	P	326.313	A	336.63	A	AT1G07130	9e-06	| Symbols: STN1, ATSTN1 | Nucleic acid-binding, OB-fold-like protein | chr1:2187928-2188410 FORWARD LENGTH=160
3	10,15,90days	IBTC1049836	726.298	P	1008.55	P	947.74	P	473.59	P	285.277	A	276.2	A	298.428	A	303.988	A	363.172	A	153.433	A	467.378	P	468.215	P	112.775	A	165.474	A
3	10,15,120days	IBTC1066876	1248.02	P	2161.36	P	453.79	P	585.261	P	226.525	A	324.337	A	278.657	A	246.146	A	258.488	A	217.245	A	263.536	A	395.001	A	501.85	P	408.213	P
3	10,15,120days	IBTC1072156	594.685	P	772.46	P	534.153	P	786.737	P	304.27	A	367.714	A	146.262	A	104.213	A	283.657	A	304.27	A	330.782	A	249.768	A	565.31	P	647.185	P
3	10,15,120days	IBTC1037269	567.584	P	1134.52	P	822.758	P	685.77	P	224.891	A	249.189	A	188.854	A	161.279	A	258.368	A	149.697	A	227.525	A	296.663	A	712.391	P	1065.83	P	AT1G21920	2e-71	| Symbols: | Histone H3 K4-specific methyltransferase SET7/9 family protein | chr1:7704454-7705866 REVERSE LENGTH=417
3	10,15,120days	IBTC1031447	415.979	P	948.511	P	543.103	P	521.48	P	194.139	A	266.588	A	147.817	A	132.519	A	222.377	A	152.199	A	250.242	A	178.788	A	629.122	P	536.252	P			no hit
3	10,20,30days	IBTC1032929	484.27	P	980.752	P	203.494	A	243.926	A	419.036	P	484.83	P	1253.94	P	465.125	P	171.649	A	358.803	A	298.381	A	311.955	A	251.058	A	246.368	A
3	10,20,60days	IBTC1019950	842.244	P	760.257	P	227.677	A	248.224	A	794.902	P	1170.03	P	344.991	A	61.5266	A	648.979	P	553.514	P	38.4188	A	199.513	A	58.4093	A	42.7594	A
3	10,20,60days	IBTC1052602	840.95	P	769.386	P	252.286	A	373.843	A	614.842	P	581.442	P	229.996	A	324.352	A	470.735	P	473.683	P	360.506	A	365.722	A	272.103	A	193.122	A	AT1G61560	8e-23	| Symbols: MLO6, ATMLO6 | Seven transmembrane MLO family protein | chr1:22708875-22712032 REVERSE LENGTH=583
3	10,20,60days	IBTC1060022	858.492	P	500.742	P	286.687	A	327.583	A	514.576	P	567.888	P	178.633	A	116.398	A	492.392	P	882.823	P	175.077	A	304.188	A	34.1409	A	84.3986	A
3	10,20,60days	IBTC1064502	470.975	P	508.466	P	293.578	A	397.147	A	449.833	P	687.805	P	298.163	A	204.003	A	491.393	P	881.39	P	192.645	A	288.985	A	82.0226	A	137.972	A	AT3G57330	9e-20	| Symbols: ACA11 | autoinhibited Ca2+-ATPase 11 | chr3:21211655-21216375 REVERSE LENGTH=1025
3	10,20,60days	IBTC1003134	490.246	P	522.997	P	67.2772	A	226.992	A	993.193	P	1477.33	P	129.498	A	26.0239	A	909.87	P	2627.59	P	18.7413	A	28.6383	A	29.7745	A	19.6496	A
3	10,20,60days	IBTC1020163	624.153	P	601.403	P	289.425	A	389.117	A	1078.53	P	1487.12	P	354.188	A	154.407	A	503.132	P	890.441	P	151.443	A	251.443	A	179.54	A	207.648	A			no hit
3	10,20,60days	IBTC1052879	477.792	P	456.885	P	141.468	A	360.899	A	468.769	P	531.366	P	385.53	A	376.009	A	487.983	P	457.491	P	325.322	A	267.538	A	275.327	A	218.028	A			no hit
3	15,20,60days	IBTC1030485	280.916	A	378.806	A	591.518	P	789.225	P	705.727	P	1373.69	P	212.621	A	133.298	A	788.49	P	651.085	P	153.966	A	385.978	A	265.973	A	161.862	A
3	10,30,90days	IBTC1008494	433.301	P	561.728	P	367.259	A	395.894	A	272.04	A	313.378	A	553.427	P	593.42	P	249.906	A	282.174	A	431.239	P	435.652	P	374.656	A	325.623	A	AT2G45560	9e-65	| Symbols: CYP76C1 | cytochrome P450, family 76, subfamily C, polypeptide 1 | chr2:18776391-18778354 REVERSE LENGTH=512
3	10,30,120days	IBTC1049307	406.837	P	533.139	P	369.108	A	325.674	A	322.407	A	386.271	A	491.334	P	410.738	P	254.371	A	334.718	A	281.252	A	308.178	A	422.006	P	487.619	P
3	10,30,120days	IBTC1061583	625.137	P	781.83	P	383.122	A	338.832	A	303.023	A	348.12	A	439.911	P	453.551	P	379.348	A	264.325	A	364.515	A	328.598	A	646.674	P	482.322	P	AT2G07360	5e-87	| Symbols: | SH3 domain-containing protein | chr2:3047623-3057099 REVERSE LENGTH=1196
3	10,90,120days	IBTC1003215	441.25	P	680.933	P	329.857	A	278.571	A	328.057	A	279.584	A	389.719	A	329.865	A	371.224	A	288.967	A	644.813	P	412.908	P	1241.58	P	1114.5	P	AT1G03560	1e-86	| Symbols: | Pentatricopeptide repeat (PPR-like) superfamily protein | chr1:890428-892410 REVERSE LENGTH=660
3	10,90,120days	IBTC1033309	463.859	P	452.84	P	296.629	A	292.58	A	230.016	A	237.264	A	368.022	A	374.204	A	268.288	A	268.492	A	549.565	P	443.325	P	579.051	P	582.46	P
3	10,90,120days	IBTC1017357	417.532	P	646.631	P	382.673	A	198.907	A	250.283	A	58.4467	A	228.674	A	284.103	A	300.084	A	97.0329	A	630.681	P	461.677	P	1212.97	P	1064.25	P			no hit
3	10,90,120days	IBTC1046628	472.212	P	633.491	P	256.887	A	297.115	A	180.522	A	173.188	A	296.363	A	355.955	A	352.945	A	388.717	A	495.103	P	591.331	P	1237.8	P	929.939	P
3	15,20,30days	IBTC1031699	127.234	A	153.736	A	464.955	P	608.826	P	462.531	P	546.271	P	401.105	P	415.793	P	268.583	A	259.244	A	254.256	A	198.996	A	150.45	A	210.06	A	AT3G26060	2e-71	| Symbols: ATPRX Q | Thioredoxin superfamily protein | chr3:9524807-9526123 FORWARD LENGTH=216
3	15,20,30days	IBTC1068506	239.805	A	123.173	A	554.307	P	602.173	P	558.215	P	486.292	P	474.387	P	633.233	P	64.6449	A	73.2759	A	84.1543	A	48.6754	A	12.5154	A	25.2774	A	AT5G54060	5e-24	| Symbols: UF3GT | UDP-glucose:flavonoid 3-o-glucosyltransferase | chr5:21936902-21938308 REVERSE LENGTH=468
3	15,20,30days	IBTC1074914	356.503	A	337.256	A	586.218	P	580.317	P	537.813	P	552.785	P	510.495	P	559.917	P	150.319	A	291.748	A	147.073	A	270.245	A	335.457	A	169.728	A	AT5G20540	2e-22	| Symbols: ATBRXL4, BRX-LIKE4, BRXL4 | BREVIS RADIX-like 4 | chr5:6947943-6951760 FORWARD LENGTH=384
3	15,20,30days	IBTC1007417	204.324	A	249.121	A	698.754	P	725.377	P	687.357	P	763.377	P	639.758	P	654.904	P	216.603	A	395.305	A	148.441	A	393.534	A	206.245	A	152.394	A	AT1G67810	1e-45	| Symbols: SUFE2 | sulfur E2 | chr1:25426488-25427264 FORWARD LENGTH=258
3	15,20,30days	IBTC1009590	170.807	A	185.094	A	639.16	P	785.563	P	990.973	P	808.864	P	540.186	P	462.194	P	183.869	A	81.3543	A	123.673	A	72.8067	A	176.111	A	89.3497	A	AT3G26040	3e-17	| Symbols: | HXXXD-type acyl-transferase family protein | chr3:9519741-9521069 FORWARD LENGTH=442
3	15,20,30days	IBTC1015894	378.331	A	250.784	A	1681.7	P	1671.4	P	742.836	P	1002.92	P	1403.78	P	1043.4	P	163.583	A	51.9054	A	136.504	A	275.045	A	56.0077	A	26.0573	A	AT1G74460	5e-81	| Symbols: | GDSL-like Lipase/Acylhydrolase superfamily protein | chr1:27988150-27989765 REVERSE LENGTH=366
3	15,20,30days	IBTC1020160	131.479	A	237.596	A	2865.05	P	4466.43	P	1203.07	P	2158	P	898.106	P	544.597	P	235.901	A	148.356	A	222.546	A	244.349	A	35.4058	A	16.7608	A	AT4G02290	1e-37	| Symbols: AtGH9B13, GH9B13 | glycosyl hydrolase 9B13 | chr4:1002654-1005125 REVERSE LENGTH=516
3	15,20,30days	IBTC1060900	120.67	A	134.263	A	1044.86	P	781.58	P	706.917	P	782.739	P	778.787	P	797.842	P	115.55	A	82.8029	A	102.493	A	307.193	A	154.378	A	111.807	A	AT3G18180	7e-35	| Symbols: | Glycosyltransferase family 61 protein | chr3:6230270-6231878 FORWARD LENGTH=470
3	15,20,30days	IBTC1060930	66.7126	A	27.4604	A	470.108	P	660.647	P	840.703	P	759.727	P	625.32	P	1217.49	P	163.618	A	102.436	A	70.1637	A	83.0734	A	68.5838	A	96.5311	A	AT5G22470	4e-34	| Symbols: | NAD+ ADP-ribosyltransferases;NAD+ ADP-ribosyltransferases | chr5:7447045-7450743 FORWARD LENGTH=814
3	15,20,30days	IBTC1061750	314.188	A	357.631	A	1871.35	P	1707.62	P	582.272	P	835.498	P	642.452	P	451.106	P	372.178	A	135.063	A	260.822	A	360.085	A	285.805	A	117.95	A	AT1G32910	4e-38	| Symbols: | HXXXD-type acyl-transferase family protein | chr1:11925426-11926908 FORWARD LENGTH=464
3	15,20,30days	IBTC1062780	142.129	A	195.898	A	2251.43	P	3519.86	P	820.79	P	1256.45	P	2094.22	P	2317.25	P	213.352	A	70.4267	A	216.986	A	309.85	A	146.183	A	40.211	A	AT2G21610	1e-27	| Symbols: PE11, ATPE11 | pectinesterase 11 | chr2:9245161-9247025 REVERSE LENGTH=352
3	15,20,30days	IBTC1072401	294.296	A	155.988	A	1422.28	P	1628.74	P	478.743	P	620.727	P	600.318	P	449.396	P	192.835	A	52.7107	A	195.01	A	303.385	A	94.5175	A	44.3008	A	AT1G32910	1e-21	| Symbols: | HXXXD-type acyl-transferase family protein | chr1:11925426-11926908 FORWARD LENGTH=464
3	15,20,30days	IBTC1074009	323.833	A	186.162	A	1653.09	P	1857.25	P	547.646	P	745.498	P	1066	P	728.298	P	231.048	A	59.8181	A	123.733	A	270.005	A	133.203	A	40.8953	A	AT5G45960	3e-51	| Symbols: | GDSL-like Lipase/Acylhydrolase superfamily protein | chr5:18637174-18640319 REVERSE LENGTH=375
3	15,20,60days	IBTC1037506	310.438	A	334.605	A	491.162	P	600.25	P	491.739	P	428.778	P	396.83	A	325.46	A	648.42	P	626.193	P	293.879	A	283.589	A	187.039	A	144.876	A			no hit
3	15,20,90days	IBTC1047940	380.993	A	274.729	A	560.001	P	590.223	P	413.623	P	486.607	P	253.166	A	168.136	A	348.445	A	376.392	A	446.163	P	484.444	P	173.452	A	293.696	A	AT4G08550	3e-32	| Symbols: | electron carriers;protein disulfide oxidoreductases | chr4:5444345-5446825 FORWARD LENGTH=637
3	20,30,60days	IBTC1007766	242.728	A	168.514	A	253.071	A	282.401	A	454.949	P	421.487	P	831.107	P	1127.34	P	645.544	P	653.254	P	189.69	A	274.426	A	57.6819	A	36.0068	A	AT1G67310	5e-10	| Symbols: | Calmodulin-binding transcription activator protein with CG-1 and Ankyrin domains | chr1:25198182-25203126 REVERSE LENGTH=1016
3	20,30,60days	IBTC1072082	186.288	A	102.894	A	223.812	A	330.594	A	655.748	P	656.715	P	616.48	P	536.208	P	407.845	P	511.47	P	243.7	A	198.18	A	163.03	A	125.153	A	AT4G26890	9e-27	| Symbols: MAPKKK16 | mitogen-activated protein kinase kinase kinase 16 | chr4:13512072-13513406 FORWARD LENGTH=444
3	20,30,60days	IBTC1016769	302.188	A	277.362	A	377.664	A	337.538	A	595.241	P	551.41	P	587.394	P	456.422	P	414.034	P	407.381	P	194.068	A	357.352	A	258.583	A	239.454	A			no hit
3	20,30,60days	IBTC1014318	111.179	A	116.636	A	159.488	A	151.99	A	524.295	P	593.518	P	650.188	P	423.002	P	458.23	P	1048.69	P	198.683	A	278.777	A	260.952	A	279.627	A
3	20,30,90days	IBTC1028495	359.357	A	256.257	A	348.009	A	321.483	A	493.316	P	532.792	P	1790.99	P	1539.97	P	198.102	A	331.115	A	403.332	P	403.291	P	80.2069	A	152.185	A	AT5G64030	2e-33	| Symbols: | S-adenosyl-L-methionine-dependent methyltransferases superfamily protein | chr5:25624965-25628257 FORWARD LENGTH=829
3	20,30,90days	IBTC1071193	355.918	A	239.916	A	262.303	A	278.694	A	492.315	P	436.79	P	907.584	P	1182.64	P	264.502	A	388.808	A	682.13	P	687.458	P	82.9634	A	63.014	A	AT5G36930	2e-16	| Symbols: | Disease resistance protein (TIR-NBS-LRR class) family | chr5:14567771-14571916 REVERSE LENGTH=1191
3	20,30,120days	IBTC1059243	380.972	A	277.566	A	331.902	A	260.78	A	595.168	P	549.881	P	525.72	P	615.083	P	339.177	A	387.706	A	200.863	A	187.942	A	434.684	P	463.897	P	AT1G06290	2e-118	| Symbols: ACX3, ATACX3 | acyl-CoA oxidase 3 | chr1:1922423-1926002 FORWARD LENGTH=675
3	20,30,120days	IBTC1066358	327.376	A	133.53	A	299.284	A	371.639	A	426.145	P	465.685	P	436.132	P	616.145	P	389.37	A	197.302	A	278.52	A	136.525	A	547.977	P	705.753	P
3	20,60,120days	IBTC1029763	270.622	A	233.044	A	165.024	A	269.56	A	585.164	P	742.722	P	224.425	A	209.599	A	563.637	P	775.733	P	262.943	A	239.629	A	476.723	P	641.217	P	AT1G58030	3e-138	| Symbols: CAT2 | cationic amino acid transporter 2 | chr1:21464185-21468141 REVERSE LENGTH=635
3	20,60,120days	IBTC1033858	350.366	A	350.063	A	250.438	A	388.221	A	450.908	P	547.424	P	250.503	A	311.288	A	422.719	P	577.088	P	365.807	A	301.712	A	833.932	P	827.697	P	AT5G28750	2e-24	| Symbols: | Bacterial sec-independent translocation protein mttA/Hcf106 | chr5:10784142-10785677 REVERSE LENGTH=147
3	30,60,90days	IBTC1044857	106.955	A	98.7794	A	286.951	A	260.8	A	308.296	A	290.723	A	609.217	P	506.432	P	681.318	P	515.895	P	472.56	P	628.602	P	157.352	A	200.37	A
3	30,60,90days	IBTC1053875	61.7223	A	80.0851	A	231.744	A	171.303	A	216.089	A	236.545	A	624.863	P	590.069	P	554.236	P	606.262	P	658.652	P	778.457	P	370.2	A	297.641	A
3	30,60,90days	IBTC1036687	134.075	A	124.469	A	193.437	A	221.456	A	203.305	A	175.576	A	897.14	P	605.364	P	489.573	P	764.971	P	427.075	P	418.889	P	168.649	A	216.931	A	AT5G25560	2e-66	| Symbols: | CHY-type/CTCHY-type/RING-type Zinc finger protein | chr5:8899486-8901391 FORWARD LENGTH=318
3	30,60,90days	IBTC1046261	234.123	A	235.308	A	261.887	A	301.336	A	396.546	A	396.676	A	744.212	P	884.869	P	721.144	P	556.184	P	544.879	P	547.175	P	242.79	A	314.843	A
3	30,60,120days	IBTC1056668	248.588	A	270.606	A	178.365	A	244.501	A	385.876	A	288.082	A	968.422	P	682.683	P	471.955	P	413.9	P	315.523	A	312.602	A	456.413	P	450.755	P			no hit
3	30,60,120days	IBTC1018166	183.982	A	157.302	A	80.7074	A	270.427	A	160.198	A	209.432	A	771.296	P	900.07	P	631.844	P	416.642	P	376.056	A	319.784	A	546.246	P	779.083	P	AT3G13080	2e-54	| Symbols: ATMRP3, MRP3, ABCC3 | multidrug resistance-associated protein 3 | chr3:4196019-4201250 REVERSE LENGTH=1514
3	30,60,120days	IBTC1021683	192.66	A	159.182	A	242.174	A	256.983	A	373.048	A	364.352	A	410.379	P	426.434	P	745.564	P	701.256	P	391.036	A	307.935	A	403.048	P	424.59	P
3	30,90,120days	IBTC1005913	72.2784	A	116.226	A	103.698	A	103.972	A	176.86	A	148.84	A	523.241	P	744.005	P	368.533	A	372.371	A	1714.35	P	846.758	P	5716.88	P	8234.18	P	AT1G78380	1e-67	| Symbols: ATGSTU19, GST8, GSTU19 | glutathione S-transferase TAU 19 | chr1:29486659-29487819 REVERSE LENGTH=219
3	30,90,120days	IBTC1028624	140.684	A	135.925	A	209.639	A	148.274	A	273.831	A	205.965	A	670.859	P	690.852	P	368.667	A	377.664	A	738.498	P	557.263	P	1311.98	P	1617.51	P	AT2G46530	1e-89	| Symbols: ARF11 | auxin response factor 11 | chr2:19104993-19108029 FORWARD LENGTH=601
3	30,90,120days	IBTC1068181	218.527	A	317.183	A	236.539	A	179.196	A	193.806	A	212.925	A	542.446	P	553.583	P	354.538	A	326.751	A	486.945	P	462.973	P	553.41	P	831.462	P
3	30,90,120days	IBTC1012086	141.583	A	110.415	A	225.673	A	152.104	A	236.162	A	233.459	A	671.171	P	511.072	P	355.15	A	350.315	A	506.581	P	535.196	P	762.461	P	913.416	P
3	30,90,120days	IBTC1031075	166.61	A	280.483	A	338.731	A	244.592	A	319.796	A	40.5628	A	502.18	P	455.965	P	92.0465	A	334.98	A	585.154	P	416.988	P	692.303	P	1108.11	P
3	30,90,120days	IBTC1052511	130.214	A	110.792	A	176.846	A	198.977	A	107.378	A	120.223	A	493.909	P	765.565	P	371.458	A	252.498	A	645.564	P	400.046	P	718.697	P	1180.02	P
3	30,90,120days	IBTC1055082	85.9937	A	60.5318	A	65.8981	A	72.3968	A	67.3894	A	95.6843	A	799.525	P	939.605	P	281.487	A	32.9569	A	895.785	P	412.22	P	2573.64	P	2386.02	P
3	30,90,120days	IBTC1074416	84.7978	A	43.4008	A	107.546	A	146.65	A	191.75	A	254.608	A	585.192	P	818.69	P	314.742	A	205.789	A	508.955	P	476.743	P	826.975	P	933.438	P	AT4G12290	5e-29	| Symbols: | Copper amine oxidase family protein | chr4:7304434-7306973 FORWARD LENGTH=741
3	30,90,120days	IBTC1015600	167.157	A	299.856	A	365.594	A	389.469	A	290.431	A	344.764	A	557.603	P	417.286	P	228.004	A	300.046	A	716.923	P	600.519	P	1914.91	P	2487.97	P			no hit
3	30,90,120days	IBTC1021268	389.18	A	297.265	A	319.237	A	332.639	A	306.92	A	343.283	A	578.594	P	539.12	P	340.266	A	354.041	A	549.694	P	429.237	P	709.312	P	848.819	P	AT3G05250	6e-66	| Symbols: | RING/U-box superfamily protein | chr3:1495635-1497387 FORWARD LENGTH=278
3	30,90,120days	IBTC1032451	149.518	A	119.413	A	133.273	A	243.014	A	160.553	A	135.992	A	466.229	P	582.45	P	263.107	A	142.517	A	576.808	P	453.478	P	768.134	P	891.426	P			no hit
3	30,90,120days	IBTC1039871	399.863	A	346.774	A	279.945	A	237.279	A	243.906	A	302.322	A	481.664	P	446.592	P	299.161	A	307.277	A	443.62	P	412.458	P	630.347	P	785.139	P	AT1G27900	6e-38	| Symbols: | RNA helicase family protein | chr1:9715615-9720346 REVERSE LENGTH=700
3	30,90,120days	IBTC1052204	202.351	A	258.093	A	168	A	244.892	A	207.875	A	224.771	A	599.435	P	680.243	P	364.089	A	286.928	A	585.398	P	777.454	P	758.069	P	648.432	P			no hit
3	30,90,120days	IBTC1055396	107.661	A	173.622	A	262.264	A	341.348	A	234.621	A	216.08	A	781.487	P	790.634	P	326.601	A	355.579	A	1165.24	P	742.834	P	1335.02	P	1584.52	P			no hit
3	30,90,120days	IBTC1063260	94.1207	A	156.298	A	173.366	A	89.5505	A	170.795	A	241.273	A	2083.53	P	2138.14	P	308.958	A	393.562	A	948.583	P	1303.96	P	1520.08	P	1108.62	P			no hit
3	60,90,120days	IBTC1011021	144.776	A	205.844	A	297.437	A	175.331	A	395.999	A	267.871	A	383.44	A	265.438	A	534.558	P	452.446	P	511.35	P	547.275	P	787.865	P	833.358	P	AT2G31840	2e-87	| Symbols: | Thioredoxin superfamily protein | chr2:13538003-13539602 REVERSE LENGTH=350
3	60,90,120days	IBTC1011313	278.129	A	399.046	A	305.36	A	55.9415	A	138.577	A	170.56	A	370.189	A	397.719	A	545.447	P	720.84	P	1095.34	P	528.759	P	3560.54	P	4259.13	P	AT1G21000	4e-80	| Symbols: | PLATZ transcription factor family protein | chr1:7338013-7339088 FORWARD LENGTH=243
3	60,90,120days	IBTC1012025	109.708	A	169.246	A	325.235	A	138.658	A	300.74	A	238.518	A	388.086	A	263.425	A	487.302	P	612.475	P	494.681	P	525.517	P	889.518	P	821.057	P
3	60,90,120days	IBTC1023884	26.3952	A	24.2342	A	65.8638	A	87.6592	A	218.482	A	115.061	A	217.072	A	392.761	A	589.513	P	438.007	P	1227.32	P	515.344	P	887.013	P	878.221	P	AT3G48290	2e-16	| Symbols: CYP71A24 | cytochrome P450, family 71, subfamily A, polypeptide 24 | chr3:17882596-17884134 FORWARD LENGTH=512
3	60,90,120days	IBTC1047225	279.926	A	342.039	A	245.951	A	314.422	A	204.294	A	303.832	A	270.794	A	320.825	A	875.772	P	411.501	P	920.892	P	697.043	P	754.718	P	643.193	P	AT2G30600	4e-15	| Symbols: | BTB/POZ domain-containing protein | chr2:13037410-13041475 FORWARD LENGTH=855
3	60,90,120days	IBTC1048846	128.802	A	214.851	A	265.125	A	105.367	A	271.176	A	231.285	A	205.365	A	166.001	A	433.541	P	439.946	P	430.416	P	456.905	P	930.934	P	817.024	P
3	60,90,120days	IBTC1055910	236.992	A	208.833	A	298.64	A	260.317	A	324.835	A	303.065	A	346.016	A	345.141	A	402.767	P	414.627	P	418.233	P	442.361	P	494.175	P	602.164	P	AT1G56180	5e-14	| Symbols: | unknown protein; INVOLVED IN: biological_process unknown; LOCATED IN: chloroplast; EXPRESSED IN: 23 plant structures; EXPRESSED DURING: 15 growth stages; BEST Arabidopsis thaliana protein match is: unknown protein (TAIR:AT5G27290.1); Has 436 Blast hits to 436 proteins in 83 species: Archae - 0; Bacteria - 153; Metazoa - 0; Fungi - 0; Plants - 160; Viruses - 0; Other Eukaryotes - 123 …
3	60,90,120days	IBTC1009309	274.772	A	348.805	A	270.039	A	271.599	A	243.556	A	253.468	A	281.167	A	265.55	A	453.744	P	485.632	P	512.125	P	472.205	P	1939.93	P	1423.5	P
3	60,90,120days	IBTC1020555	197.8	A	264.043	A	193.16	A	341.667	A	260.181	A	261.785	A	268.789	A	322.905	A	452.179	P	547.446	P	452.213	P	846.911	P	627.933	P	611.033	P
3	60,90,120days	IBTC1029756	342.444	A	212.739	A	342.697	A	266.79	A	322.671	A	330.832	A	333.517	A	253.02	A	603.496	P	515.275	P	569.602	P	477.327	P	644.843	P	662.743	P	AT5G04260	1e-51	| Symbols: WCRKC2 | WCRKC thioredoxin 2 | chr5:1178901-1180022 REVERSE LENGTH=192
3	60,90,120days	IBTC1056707	323.119	A	379.499	A	214.309	A	297.056	A	246.406	A	305.883	A	273.108	A	300.963	A	459.738	P	412.897	P	523.608	P	402.323	P	762.562	P	627.44	P
3	60,90,120days	IBTC1061179	242.694	A	388.753	A	363.355	A	230.354	A	220.812	A	222.852	A	271.677	A	257.75	A	459.178	P	531.105	P	404.517	P	560.27	P	1181.22	P	744.883	P
3	60,90,120days	IBTC1018612	356.233	A	272.69	A	175.625	A	125.145	A	115.481	A	165.685	A	236.903	A	338.351	A	872.075	P	868.643	P	939.519	P	491.556	P	809.24	P	874.981	P	AT1G20696	7e-24	| Symbols: HMGB3, NFD3, NFD03 | high mobility group B3 | chr1:7179825-7181193 FORWARD LENGTH=147
4	10,15,20,30days	IBTC1008870	472.778	P	819.297	P	789.074	P	459.742	P	558.902	P	697.388	P	608.79	P	403.902	P	176.76	A	245.349	A	106.324	A	380.521	A	305.184	A	172.235	A	AT5G06090	2e-48	| Symbols: ATGPAT7, GPAT7 | glycerol-3-phosphate acyltransferase 7 | chr5:1835106-1836722 FORWARD LENGTH=500
4	10,15,20,30days	IBTC1012527	815.183	P	401.017	P	504.88	P	839.097	P	454.067	P	497.311	P	535.04	P	704.227	P	326.592	A	244.027	A	346.42	A	243.425	A	268.857	A	332.511	A	AT1G36160	3e-146	| Symbols: ACC1 | acetyl-CoA carboxylase 1 | chr1:13534196-13543773 FORWARD LENGTH=2254
4	10,15,20,30days	IBTC1047982	1733.67	P	1452.3	P	931.832	P	1469.21	P	733.987	P	879.972	P	777.771	P	601.94	P	49.5405	A	94.4812	A	125.409	A	132.706	A	75.4078	A	86.8014	A
4	10,15,20,30days	IBTC1066019	633.58	P	514.918	P	483.52	P	821.233	P	545.317	P	681.571	P	536.789	P	480.818	P	372.888	A	298.185	A	282.147	A	319.528	A	143.395	A	132.563	A	AT3G19420	3e-65	| Symbols: ATPEN2, PEN2 | PTEN 2 | chr3:6731824-6735354 FORWARD LENGTH=611
4	10,15,20,30days	IBTC1067089	449.958	P	521.196	P	925.226	P	543.007	P	607.61	P	762.321	P	567.94	P	512.135	P	126.294	A	138.542	A	187.747	A	231.551	A	235.824	A	190.816	A	AT5G67150	2e-12	| Symbols: | HXXXD-type acyl-transferase family protein | chr5:26795880-26797226 REVERSE LENGTH=448
4	10,15,20,30days	IBTC1000154	2011.7	P	1082.59	P	1119.81	P	1250.19	P	937.324	P	1224.71	P	662.26	P	645.153	P	264.317	A	341.088	A	253.238	A	276.417	A	283.866	A	357.299	A	AT3G53160	5e-48	| Symbols: UGT73C7 | UDP-glucosyl transferase 73C7 | chr3:19702485-19703957 REVERSE LENGTH=490
4	10,15,20,30days	IBTC1003950	3675.82	P	1754.57	P	1618.85	P	2005.27	P	1449.54	P	1612.97	P	653.052	P	812.653	P	395.681	A	346.331	A	317.953	A	317.574	A	356.192	A	383.18	A	AT2G28890	5e-144	| Symbols: PLL4 | poltergeist like 4 | chr2:12405799-12408062 REVERSE LENGTH=654
4	10,15,20,30days	IBTC1004437	1112.95	P	1069.69	P	1836.81	P	1961.74	P	937.193	P	1181.99	P	951.714	P	909.75	P	233.263	A	137.187	A	246.792	A	387.945	A	193.279	A	153.043	A	AT1G01120	2e-138	| Symbols: KCS1 | 3-ketoacyl-CoA synthase 1 | chr1:57392-58978 REVERSE LENGTH=528
4	10,15,20,30days	IBTC1005474	710.159	P	958.227	P	778.489	P	541.773	P	489.339	P	617.341	P	620.625	P	507.36	P	340.645	A	282.142	A	252.467	A	346.805	A	281.735	A	177.788	A	AT4G24250	3e-36	| Symbols: MLO13, ATMLO13 | Seven transmembrane MLO family protein | chr4:12575008-12577517 REVERSE LENGTH=478
4	10,15,20,30days	IBTC1007833	1921.78	P	1286.47	P	1008.57	P	1310.07	P	656.641	P	778.931	P	1039.98	P	1072.17	P	247.079	A	204.409	A	227.039	A	333.999	A	285.028	A	152.322	A	AT3G15050	4e-45	| Symbols: IQD10 | IQ-domain 10 | chr3:5066879-5067892 REVERSE LENGTH=259
4	10,15,20,30days	IBTC1008183	2366.65	P	1984.82	P	1569.99	P	1575.07	P	1112.12	P	1472.68	P	620.107	P	596.808	P	312.025	A	251.662	A	372.444	A	360.583	A	169.654	A	216.961	A	AT3G05990	7e-52	| Symbols: | Leucine-rich repeat (LRR) family protein | chr3:1797116-1799732 REVERSE LENGTH=517
4	10,15,20,30days	IBTC1011191	5879.29	P	798.208	P	884.055	P	3760.33	P	2709.83	P	6445.38	P	530.169	P	891.629	P	257.928	A	180.931	A	102.574	A	385.549	A	148.243	A	55.287	A
4	10,15,20,30days	IBTC1012836	646.861	P	1148.32	P	471.604	P	577.538	P	497.982	P	581.471	P	467.086	P	569.997	P	164.302	A	229.554	A	154.274	A	359.696	A	160.831	A	280.575	A	AT4G25850	8e-97	| Symbols: ORP4B | OSBP(oxysterol binding protein)-related protein 4B | chr4:13142270-13146654 FORWARD LENGTH=485
4	10,15,20,30days	IBTC1012963	3273.04	P	4674.77	P	3371.91	P	2816.02	P	777.189	P	910.577	P	479.785	P	579.872	P	382.484	A	296.312	A	135.32	A	311.673	A	172.687	A	72.1408	A
4	10,15,20,30days	IBTC1015687	1556.84	P	1212.16	P	1990.06	P	2623.33	P	710.83	P	1040.36	P	723.049	P	844.547	P	283.772	A	179.407	A	132.203	A	318.242	A	185.333	A	127.955	A	AT3G55990	2e-35	| Symbols: ESK1, TBL29 | Plant protein of unknown function (DUF828) | chr3:20780410-20782931 FORWARD LENGTH=487
4	10,15,20,30days	IBTC1016905	1362.44	P	2000.96	P	762.76	P	1055.16	P	582.336	P	417.741	P	532.668	P	642.48	P	373.017	A	382.921	A	233.168	A	343.153	A	183.895	A	124.456	A	AT1G75260	2e-21	| Symbols: | oxidoreductases, acting on NADH or NADPH | chr1:28247854-28249395 FORWARD LENGTH=513
4	10,15,20,30days	IBTC1020284	5166.24	P	1436.68	P	1311.72	P	1361.72	P	840.194	P	836.312	P	563.142	P	594.503	P	241.24	A	190.165	A	268.495	A	287.212	A	91.7681	A	62.769	A	AT1G53700	2e-31	| Symbols: WAG1, PK3AT | WAG 1 | chr1:20048604-20050034 FORWARD LENGTH=476
4	10,15,20,30days	IBTC1027520	1515.38	P	2304.8	P	936.95	P	780.401	P	601.073	P	650.403	P	735.114	P	864.601	P	174.576	A	209.961	A	98.9451	A	267.171	A	224.747	A	276.91	A	AT1G75280	1e-37	| Symbols: | NmrA-like negative transcriptional regulator family protein | chr1:28252030-28253355 FORWARD LENGTH=310
4	10,15,20,30days	IBTC1029847	1142.89	P	1259.23	P	529.038	P	869.428	P	580.841	P	414.961	P	425.8	P	665.548	P	387.762	A	327.782	A	315.596	A	287.175	A	149.345	A	100.53	A	AT5G15870	4e-54	| Symbols: | glycosyl hydrolase family 81 protein | chr5:5182641-5184878 REVERSE LENGTH=745
4	10,15,20,30days	IBTC1030302	1348.25	P	1990.67	P	730.809	P	731.535	P	587.016	P	687.294	P	951.359	P	1063.09	P	176.092	A	328.817	A	202.578	A	387.822	A	201.848	A	157.623	A	AT2G07050	4e-40	| Symbols: CAS1 | cycloartenol synthase 1 | chr2:2924629-2930295 FORWARD LENGTH=759
4	10,15,20,30days	IBTC1032772	1421	P	1304.28	P	1333.58	P	1713.17	P	1404.87	P	1784.28	P	682.845	P	893.785	P	99.8845	A	352.464	A	134.295	A	286.998	A	29.8459	A	52.9779	A	AT1G03060	5e-31	| Symbols: SPI | Beige/BEACH domain ;WD domain, G-beta repeat protein | chr1:712971-726891 REVERSE LENGTH=3601
4	10,15,20,30days	IBTC1033475	427.485	P	463.142	P	484.262	P	586.631	P	605.38	P	417.152	P	839.673	P	615.718	P	323.717	A	261.73	A	216.873	A	209.055	A	347.932	A	215.765	A
4	10,15,20,30days	IBTC1035012	1070.89	P	1555.99	P	841.213	P	1388.94	P	593.212	P	570.129	P	527.193	P	570.663	P	228.724	A	243.548	A	291.333	A	328.229	A	290.06	A	274.512	A
4	10,15,20,30days	IBTC1036960	500.427	P	567.42	P	896.006	P	915.821	P	901.426	P	902.98	P	567.604	P	415.647	P	251.697	A	243.07	A	255.259	A	276.842	A	297.228	A	190.537	A
4	10,15,20,30days	IBTC1042521	7887.3	P	5629.86	P	2874.49	P	4177.98	P	2018.82	P	2415.14	P	1828.38	P	2245.76	P	173.725	A	79.803	A	341.177	A	242.437	A	8.7479	A	16.9773	A
4	10,15,20,30days	IBTC1043006	826.763	P	1344.37	P	1149.93	P	900.37	P	676.586	P	812.131	P	756.501	P	980.398	P	183.507	A	374.216	A	177.992	A	344.42	A	249.186	A	154.735	A
4	10,15,20,30days	IBTC1043135	2678.39	P	738.737	P	1743.43	P	1003.24	P	1017.59	P	979.304	P	1689.69	P	1327.76	P	156.62	A	46.2881	A	108.771	A	133.981	A	35.9705	A	28.5488	A	AT5G13750	2e-35	| Symbols: ZIFL1 | zinc induced facilitator-like 1 | chr5:4438318-4440829 FORWARD LENGTH=411
4	10,15,20,30days	IBTC1049955	413.745	P	491.257	P	527.39	P	617.926	P	635.863	P	760.171	P	493.731	P	518.252	P	184.04	A	300.356	A	222.517	A	374.327	A	291.643	A	171.504	A
4	10,15,20,30days	IBTC1050162	532.824	P	1009.77	P	1127.55	P	710.322	P	690.725	P	757.492	P	760.164	P	645.066	P	135.465	A	93.6467	A	161.052	A	332.517	A	174.2	A	143.261	A	AT1G22370	5e-22	| Symbols: AtUGT85A5, UGT85A5 | UDP-glucosyl transferase 85A5 | chr1:7898116-7899879 REVERSE LENGTH=479
4	10,15,20,30days	IBTC1052941	1001.54	P	1029.27	P	456.656	P	563.645	P	699.726	P	432.538	P	494.732	P	1730.75	P	280.946	A	340.292	A	207.628	A	269.024	A	98.1724	A	63.9908	A	AT3G17380	4e-16	| Symbols: | TRAF-like family protein | chr3:5950240-5952124 FORWARD LENGTH=309
4	10,15,20,30days	IBTC1057143	464.915	P	518.746	P	758.963	P	1567.8	P	858.552	P	853.973	P	758.471	P	819.388	P	372.678	A	220.61	A	363.387	A	249.173	A	272.408	A	243.07	A
4	10,15,20,30days	IBTC1060540	832.082	P	813.324	P	1714.21	P	2232.8	P	2726.13	P	2172.54	P	1756.44	P	1434.43	P	399.643	A	194.245	A	396.515	A	281.414	A	261.267	A	135.448	A	AT2G36780	1e-50	| Symbols: | UDP-Glycosyltransferase superfamily protein | chr2:15417618-15419108 REVERSE LENGTH=496
4	10,15,20,30days	IBTC1060919	2330.54	P	3906.61	P	1459.58	P	1536.76	P	2087.67	P	3858.14	P	609.114	P	597.992	P	110.295	A	380.033	A	141.243	A	326.625	A	271.618	A	62.9164	A	AT5G05340	2e-54	| Symbols: | Peroxidase superfamily protein | chr5:1579142-1580819 REVERSE LENGTH=324
4	10,15,20,30days	IBTC1061310	9253.36	P	3436.64	P	3194.16	P	4903.49	P	2748.73	P	3133.47	P	2764.81	P	3082.46	P	219.025	A	135.894	A	238.337	A	235.78	A	19.9978	A	47.7182	A	AT2G42490	5e-161	| Symbols: | Copper amine oxidase family protein | chr2:17691600-17695526 REVERSE LENGTH=776
4	10,15,20,30days	IBTC1061322	2114.92	P	1411.59	P	1402.52	P	1699.18	P	1145.28	P	1393.89	P	427.673	P	426.868	P	248.864	A	168.937	A	139.787	A	251.046	A	96.2443	A	108.371	A	AT4G22070	1e-90	| Symbols: WRKY31, ATWRKY31 | WRKY DNA-binding protein 31 | chr4:11691381-11694234 REVERSE LENGTH=538
4	10,15,20,30days	IBTC1061399	3816.73	P	1783.14	P	1611.84	P	2631.22	P	781.83	P	954.82	P	489.259	P	618.464	P	357.157	A	160.456	A	56.3089	A	181.868	A	22.6758	A	10.1099	A	AT5G17420	6e-79	| Symbols: IRX3, CESA7, ATCESA7, MUR10 | Cellulose synthase family protein | chr5:5736859-5741407 REVERSE LENGTH=1026
4	10,15,20,30days	IBTC1062204	741.579	P	719.58	P	1038.87	P	1757.37	P	1289.07	P	1149.38	P	736.675	P	577.298	P	344.682	A	150.271	A	281.072	A	204.579	A	151.164	A	63.4544	A	AT1G10060	2e-20	| Symbols: ATBCAT-1, BCAT-1 | branched-chain amino acid transaminase 1 | chr1:3285233-3286837 FORWARD LENGTH=318
4	10,15,20,30days	IBTC1063457	722.751	P	531.917	P	1290.63	P	1859.11	P	1819.36	P	1475.72	P	1112.94	P	766.831	P	305.388	A	98.2598	A	295.545	A	172.484	A	216.023	A	153.017	A
4	10,15,20,30days	IBTC1065726	576.921	P	730.568	P	778.605	P	713.604	P	567.888	P	541.094	P	629.97	P	650.26	P	133.845	A	130.414	A	119.327	A	253.217	A	139.544	A	177.504	A
4	10,15,20,30days	IBTC1068354	7104.59	P	5524.9	P	3713.59	P	6286.22	P	1761.81	P	2267.53	P	1232.48	P	1471.63	P	380.591	A	140.68	A	168.498	A	266.809	A	62.1801	A	29.0972	A	AT5G15130	2e-17	| Symbols: WRKY72, ATWRKY72 | WRKY DNA-binding protein 72 | chr5:4904426-4906879 FORWARD LENGTH=548
4	10,15,20,30days	IBTC1068471	2898.84	P	1802.37	P	615.019	P	1578.93	P	687.333	P	907.456	P	874.885	P	1045.28	P	370.843	A	334.927	A	371.677	A	291.187	A	152.205	A	159.143	A
4	10,15,20,30days	IBTC1069072	5127.93	P	1609.15	P	2750.78	P	3241.07	P	1670.15	P	1468.44	P	2664.59	P	2646.54	P	187.967	A	91.7121	A	171.103	A	160.81	A	229.627	A	225.665	A	AT1G12050	9e-44	| Symbols: | fumarylacetoacetase, putative | chr1:4072904-4075856 FORWARD LENGTH=421
4	10,15,20,30days	IBTC1069417	1088.95	P	612.618	P	964.792	P	1387.48	P	1779.35	P	1765.29	P	933.275	P	1140.59	P	346.784	A	263.968	A	310.112	A	249.65	A	56.2615	A	35.7348	A	AT2G19130	3e-19	| Symbols: | S-locus lectin protein kinase family protein | chr2:8293789-8296275 FORWARD LENGTH=828
4	10,15,20,30days	IBTC1070613	765.532	P	793.488	P	530.59	P	748.596	P	534.957	P	759.248	P	577.203	P	825.319	P	163.381	A	245.924	A	293.823	A	319.441	A	266.695	A	200.006	A
4	10,15,20,30days	IBTC1070748	851.048	P	587.048	P	1733.84	P	1409.78	P	2676.87	P	1867.8	P	1737.48	P	880.128	P	319.61	A	123.051	A	371.83	A	201.661	A	254.258	A	159.763	A	AT2G22920	3e-37	| Symbols: SCPL12 | serine carboxypeptidase-like 12 | chr2:9753938-9757420 FORWARD LENGTH=435
4	10,15,20,30days	IBTC1070920	3051.75	P	2725.49	P	2015.38	P	2451.74	P	809.518	P	936.842	P	530.95	P	568.105	P	347.452	A	202.007	A	91.5477	A	337.222	A	42.1219	A	60.3482	A	AT5G01360	2e-60	| Symbols: TBL3 | Plant protein of unknown function (DUF828) | chr5:148014-149316 REVERSE LENGTH=324
4	10,15,20,30days	IBTC1071966	2126.74	P	1787.56	P	1719.9	P	1655.59	P	672.179	P	773.915	P	617.957	P	573.7	P	297.476	A	172.262	A	150.232	A	363.888	A	89.936	A	31.6591	A	AT2G37090	3e-39	| Symbols: IRX9 | Nucleotide-diphospho-sugar transferases superfamily protein | chr2:15587671-15589223 REVERSE LENGTH=351
4	10,15,20,30days	IBTC1073413	758.703	P	1138.1	P	619.577	P	593.168	P	468.243	P	563.014	P	532.205	P	492.354	P	289.611	A	388.308	A	157.512	A	389.896	A	172.472	A	255.195	A	AT4G06744	2e-27	| Symbols: | Leucine-rich repeat (LRR) family protein | chr4:4070870-4072084 REVERSE LENGTH=404
4	10,15,20,30days	IBTC1007553	521.256	P	506.4	P	615.692	P	553.743	P	529.314	P	542.381	P	706.333	P	691.564	P	396.428	A	321.029	A	371.811	A	262.124	A	526.066	P	791.338	P	AT1G53670	2e-72	| Symbols: MSRB1, ATMSRB1 | methionine sulfoxide reductase B 1 | chr1:20036687-20038074 FORWARD LENGTH=202
4	10,15,20,30days	IBTC1008290	824.484	P	595.629	P	2168.83	P	2566.02	P	823.624	P	1229.26	P	1379.01	P	1347.3	P	201.878	A	64.9568	A	209.742	A	258.687	A	80.3113	A	58.6249	A	AT1G64400	9e-102	| Symbols: LACS3 | AMP-dependent synthetase and ligase family protein | chr1:23915802-23919681 REVERSE LENGTH=665
4	10,15,20,30days	IBTC1012891	1131.35	P	1035.83	P	583.94	P	768.27	P	568.964	P	458.678	P	410.626	P	472.518	P	240.751	A	180.114	A	234.608	A	201.378	A	167.244	A	124.116	A	AT1G14790	2e-46	| Symbols: RDR1, ATRDRP1 | RNA-dependent RNA polymerase 1 | chr1:5094317-5097817 REVERSE LENGTH=1107
4	10,15,20,30days	IBTC1013534	669.386	P	987.653	P	751.944	P	626.293	P	431.54	P	561.926	P	490.029	P	556.574	P	159.093	A	142.586	A	163.243	A	197.997	A	358.729	A	131.378	A	AT1G07900	4e-16	| Symbols: LBD1 | LOB domain-containing protein 1 | chr1:2442624-2443631 FORWARD LENGTH=190
4	10,15,20,30days	IBTC1014255	795.591	P	873.953	P	1088.17	P	1262.39	P	588.154	P	820.808	P	1205.91	P	1199.24	P	167.513	A	77.6161	A	161.257	A	172.301	A	90.6581	A	47.9094	A	AT5G47530	8e-55	| Symbols: | Auxin-responsive family protein | chr5:19281471-19282870 FORWARD LENGTH=395
4	10,15,20,30days	IBTC1019938	1182.29	P	1095.01	P	5745.38	P	4438.47	P	2088.08	P	3066.75	P	4027.12	P	3794.31	P	124.353	A	281.918	A	225.708	A	392.524	A	13.6043	A	18.6029	A			no hit
4	10,15,20,30days	IBTC1027981	651.567	P	1111.1	P	737.41	P	840.223	P	798.203	P	882.844	P	585.59	P	763.494	P	107.244	A	122.233	A	112.859	A	290.921	A	47.1368	A	37.4167	A	AT1G19640	4e-24	| Symbols: JMT | jasmonic acid carboxyl methyltransferase | chr1:6789166-6791708 REVERSE LENGTH=389
4	10,15,20,30days	IBTC1028180	615.193	P	501.005	P	813.772	P	974.866	P	804.755	P	898.82	P	806.377	P	817.613	P	229.85	A	148.554	A	238.698	A	308.217	A	185.383	A	104.187	A	AT5G61820	2e-71	| Symbols: | FUNCTIONS IN: molecular_function unknown; INVOLVED IN: biological_process unknown; LOCATED IN: vacuole; EXPRESSED IN: 24 plant structures; EXPRESSED DURING: 15 growth stages; CONTAINS InterPro DOMAIN/s: Stress up-regulated Nod 19 (InterPro:IPR011692); Has 30201 Blast hits to 17322 proteins in 780 species: Archae - 12; Bacteria - 1396; Metazoa - 17338; Fungi - 3422; Plants - 5037; Vir…
4	10,15,20,30days	IBTC1032250	594.693	P	543.89	P	514.093	P	589.164	P	705.168	P	719.424	P	690.351	P	802.931	P	142.691	A	149.706	A	106.463	A	116.841	A	59.1533	A	49.282	A	AT1G67970	6e-20	| Symbols: AT-HSFA8, HSFA8 | heat shock transcription factor A8 | chr1:25484844-25486313 REVERSE LENGTH=374
4	10,15,20,30days	IBTC1033163	1014.11	P	953.081	P	570.487	P	851.798	P	525.879	P	927.47	P	516.984	P	624.295	P	121.778	A	183.926	A	155.364	A	245.375	A	74.2677	A	94.9617	A	AT5G35630	8e-29	| Symbols: GS2, GLN2, ATGSL1 | glutamine synthetase 2 | chr5:13831220-13833239 FORWARD LENGTH=430
4	10,15,20,30days	IBTC1034499	4109.85	P	4596.53	P	1160.03	P	1860.15	P	868.692	P	1136.06	P	567.764	P	889.684	P	289.361	A	280.209	A	272.65	A	142.312	A	182.141	A	155.428	A			no hit
4	10,15,20,30days	IBTC1035401	592.28	P	620.272	P	584.413	P	728.79	P	665.494	P	704.621	P	404.866	P	413.755	P	209.395	A	166.039	A	127.511	A	196.217	A	327.161	A	311.527	A	AT5G52140	4e-10	| Symbols: | RING/U-box superfamily protein | chr5:21184566-21186872 REVERSE LENGTH=280
4	10,15,20,30days	IBTC1039803	888.341	P	578.786	P	773.717	P	1036.57	P	746.75	P	847.017	P	608.503	P	623.226	P	294.4	A	240.984	A	226.704	A	274.687	A	127.992	A	128.87	A	AT1G53520	4e-30	| Symbols: | Chalcone-flavanone isomerase family protein | chr1:19976485-19977915 REVERSE LENGTH=287
4	10,15,20,30days	IBTC1042708	826.801	P	1179.45	P	430.54	P	484.224	P	410.452	P	478.942	P	561.062	P	600.271	P	148.092	A	161.779	A	123.144	A	227.548	A	79.6949	A	89.9127	A	AT3G45130	7e-122	| Symbols: LAS1 | lanosterol synthase 1 | chr3:16512552-16517522 REVERSE LENGTH=756
4	10,15,20,30days	IBTC1046039	1289.4	P	1369.64	P	737.828	P	1054.59	P	487.74	P	744.42	P	660.281	P	844.836	P	236.226	A	161.254	A	306.042	A	296.715	A	360.424	A	337.486	A	AT4G30610	2e-50	| Symbols: BRS1, SCPL24 | alpha/beta-Hydrolases superfamily protein | chr4:14944219-14948391 FORWARD LENGTH=465
4	10,15,20,30days	IBTC1049758	788.816	P	1106.08	P	1040.99	P	1010.82	P	418.006	P	418.242	P	738.575	P	628.549	P	217.148	A	197.382	A	188.944	A	393.207	A	372.769	A	210.629	A			no hit
4	10,15,20,30days	IBTC1051023	458.185	P	449.478	P	587.85	P	780.249	P	823.069	P	844.327	P	615.062	P	933.626	P	213.868	A	266.2	A	252.666	A	290.338	A	122.535	A	85.8867	A	AT1G28580	9e-15	| Symbols: | GDSL-like Lipase/Acylhydrolase superfamily protein | chr1:10044603-10046379 REVERSE LENGTH=390
4	10,15,20,30days	IBTC1051686	556.118	P	594.223	P	967.281	P	1147.52	P	740.361	P	933.056	P	528.647	P	458.142	P	153.273	A	134.801	A	164.388	A	238.444	A	253.345	A	131.058	A	AT1G64850	1e-28	| Symbols: | Calcium-binding EF hand family protein | chr1:24096548-24097574 REVERSE LENGTH=162
4	10,15,20,30days	IBTC1059687	1756.99	P	1245.04	P	1065.28	P	1080.46	P	889.338	P	954.043	P	1126.62	P	1150.38	P	206.203	A	126.953	A	127.59	A	316.515	A	147.412	A	140.732	A	AT3G10340	3e-62	| Symbols: PAL4 | phenylalanine ammonia-lyase 4 | chr3:3204260-3207809 FORWARD LENGTH=707
4	10,15,20,30days	IBTC1059812	904.127	P	645.392	P	1469.33	P	1466.65	P	642.403	P	758.604	P	600.566	P	411.842	P	224.387	A	135.632	A	68.6754	A	137.025	A	307.023	A	98.9048	A	AT2G03200	4e-64	| Symbols: | Eukaryotic aspartyl protease family protein | chr2:966506-967891 REVERSE LENGTH=461
4	10,15,20,30days	IBTC1061390	3169.34	P	5329.15	P	993.568	P	774.988	P	2309.88	P	2900.31	P	5387.47	P	742.217	P	165.192	A	172.157	A	293.235	A	46.0891	A	128.798	A	22.4844	A			no hit
4	10,15,20,30days	IBTC1061524	1255.94	P	657.19	P	4609.46	P	4064.51	P	1885.14	P	2540.39	P	3403.91	P	3442.81	P	296.803	A	83.7101	A	272.146	A	282.005	A	238.358	A	79.1167	A	AT2G30210	1e-73	| Symbols: LAC3 | laccase 3 | chr2:12887735-12889827 REVERSE LENGTH=570
4	10,15,20,30days	IBTC1064498	681.012	P	1018.51	P	540.297	P	1026.88	P	640.389	P	884.362	P	954.425	P	1450.7	P	120.911	A	184.819	A	178.854	A	280.19	A	186.873	A	179.091	A	AT4G31950	2e-29	| Symbols: CYP82C3 | cytochrome P450, family 82, subfamily C, polypeptide 3 | chr4:15455163-15457090 FORWARD LENGTH=512
4	10,15,20,30days	IBTC1067146	1013.6	P	1716.17	P	641.753	P	700.085	P	470.947	P	615.41	P	1011.89	P	722.226	P	168.668	A	245.32	A	236.539	A	388.093	A	356.81	A	232.139	A	AT3G18690	2e-11	| Symbols: MKS1 | MAP kinase substrate 1 | chr3:6429755-6430423 REVERSE LENGTH=222
4	10,15,20,30days	IBTC1069637	414.638	P	610.592	P	873.006	P	1102.4	P	653.928	P	754.404	P	517.128	P	563.835	P	134.124	A	262.257	A	278.774	A	276.427	A	251.187	A	257.75	A	AT4G25150	2e-24	| Symbols: | HAD superfamily, subfamily IIIB acid phosphatase | chr4:12901736-12902882 REVERSE LENGTH=260
4	10,15,20,30days	IBTC1070888	404.004	P	659.778	P	2182.61	P	1855.02	P	627.373	P	1018.2	P	969.228	P	972.059	P	301.467	A	211.925	A	208.24	A	336.484	A	215.423	A	124.045	A	AT5G62150	8e-22	| Symbols: | peptidoglycan-binding LysM domain-containing protein | chr5:24958325-24958633 FORWARD LENGTH=102
4	10,15,20,30days	IBTC1073469	876.258	P	578.928	P	547.118	P	602.205	P	502.478	P	558.905	P	473.295	P	438.964	P	375.982	A	200.842	A	223.66	A	343.427	A	87.2796	A	121.247	A	AT3G52180	2e-12	| Symbols: ATPTPKIS1, DSP4, SEX4, ATSEX4 | dual specificity protein phosphatase (DsPTP1) family protein | chr3:19349884-19353459 REVERSE LENGTH=379
4	10,15,20,60days	IBTC1022367	1822.16	P	1774.85	P	486.674	P	695.211	P	1165.42	P	1603.11	P	150.062	A	14.1751	A	787.242	P	1690.57	P	37.78	A	51.6918	A	9.9078	A	32.749	A	AT1G17860	1e-30	| Symbols: | Kunitz family trypsin and protease inhibitor protein | chr1:6149343-6149933 FORWARD LENGTH=196
4	10,15,20,60days	IBTC1060030	4180.06	P	3353.38	P	1551.27	P	1700.98	P	3438.11	P	4080.57	P	110.696	A	12.6952	A	1187.64	P	2551.57	P	21.8228	A	117.721	A	17.8087	A	7.8702	A	AT2G30490	4e-41	| Symbols: ATC4H, C4H, CYP73A5, REF3 | cinnamate-4-hydroxylase | chr2:12993861-12995683 REVERSE LENGTH=505
4	10,15,20,60days	IBTC1068704	1011.81	P	470.062	P	790.452	P	4448.7	P	1474.53	P	1274.71	P	333.412	A	266.272	A	629.027	P	1493.72	P	203.106	A	176.857	A	156.652	A	52.2063	A	AT4G33160	3e-23	| Symbols: | F-box family protein | chr4:15994160-15995533 FORWARD LENGTH=457
4	10,15,20,60days	IBTC1004462	2318.94	P	493.463	P	941.544	P	758.773	P	907.072	P	818.724	P	291.715	A	173.562	A	1123.8	P	546.121	P	393.998	A	337.751	A	352.116	A	218.04	A	AT4G02700	1e-67	| Symbols: SULTR3;2 | sulfate transporter 3;2 | chr4:1189062-1193325 FORWARD LENGTH=646
4	10,15,20,60days	IBTC1005795	6835.4	P	3531.77	P	1577.35	P	1608.92	P	1376.82	P	2032.14	P	177.481	A	81.7638	A	497.889	P	590.647	P	150.524	A	323.613	A	69.9075	A	69.3265	A	AT4G16760	0	| Symbols: ACX1, ATACX1 | acyl-CoA oxidase 1 | chr4:9424930-9428689 REVERSE LENGTH=664
4	10,15,20,60days	IBTC1008702	10441.4	P	10585.8	P	2317.57	P	4054.88	P	1878.24	P	2761.24	P	117.841	A	76.0684	A	438.663	P	909.52	P	222.262	A	232.211	A	35.3658	A	25.984	A	AT1G05560	4e-62	| Symbols: UGT1, UGT75B1 | UDP-glucosyltransferase 75B1 | chr1:1645674-1647083 REVERSE LENGTH=469
4	10,15,20,60days	IBTC1044873	1275.34	P	818.881	P	936.149	P	749.487	P	1045.02	P	925.552	P	304.694	A	179.905	A	657.747	P	1243.92	P	172.469	A	292.494	A	50.6008	A	74.0003	A	AT2G43080	4e-19	| Symbols: AT-P4H-1 | P4H isoform 1 | chr2:17915755-17918599 FORWARD LENGTH=283
4	10,15,20,60days	IBTC1051425	2482.65	P	2478.21	P	1673.17	P	1325.04	P	1137.29	P	1071.8	P	55.0569	A	68.8956	A	733.683	P	496.973	P	59.5646	A	331.204	A	141.571	A	267.95	A
4	10,15,20,60days	IBTC1055410	3228.47	P	3440.43	P	559.801	P	943.211	P	778.342	P	1208.33	P	165.641	A	147.224	A	511.633	P	657.377	P	74.1466	A	352.294	A	32.334	A	22.3251	A
4	10,15,20,60days	IBTC1056323	780.897	P	931.209	P	652.633	P	1056.02	P	554.894	P	746.47	P	248.331	A	350.88	A	417.168	P	455.925	P	230.566	A	318.989	A	168.477	A	207.004	A
4	10,15,20,60days	IBTC1066059	2242.09	P	1340.79	P	540.777	P	987.752	P	840.068	P	1021.86	P	184.428	A	311.705	A	453.319	P	610.592	P	89.133	A	138.87	A	87.6002	A	65.6528	A	AT3G63440	1e-35	| Symbols: ATCKX6, CKX6, ATCKX7 | cytokinin oxidase/dehydrogenase 6 | chr3:23424291-23426265 FORWARD LENGTH=533
4	10,15,20,60days	IBTC1070814	798.243	P	651.324	P	741.66	P	828.828	P	502.4	P	777.168	P	234.032	A	237.112	A	454.216	P	452.439	P	330.628	A	369.942	A	312.66	A	398.133	A	AT5G07360	5e-46	| Symbols: | Amidase family protein | chr5:2326925-2330011 REVERSE LENGTH=659
4	10,15,20,60days	IBTC1073062	5335.71	P	3420.46	P	1450.63	P	3241.24	P	1471.23	P	1863.16	P	171.555	A	257.667	A	1022.8	P	1367.21	P	167.321	A	255.988	A	14.0564	A	17.6776	A
4	10,15,20,60days	IBTC1074876	3235.35	P	3598.08	P	801.216	P	1100.32	P	872.715	P	933.641	P	309.084	A	262.632	A	578.394	P	571.893	P	188.4	A	310.897	A	264.018	A	252.773	A
4	10,15,20,60days	IBTC1006228	1097.43	P	729.739	P	1008.93	P	715.743	P	1110.71	P	1145.54	P	306.59	A	230.996	A	630.55	P	1839.21	P	260.79	A	305.899	A	122.905	A	198.407	A	AT2G30970	0	| Symbols: ASP1 | aspartate aminotransferase 1 | chr2:13179012-13181686 FORWARD LENGTH=430
4	10,15,20,60days	IBTC1007762	462.346	P	636.022	P	406.522	P	429.74	P	485.447	P	482.546	P	353.003	A	267.806	A	404.021	P	400.84	P	366.52	A	351.751	A	304.791	A	236.838	A	AT2G38650	3e-22	| Symbols: GAUT7 | galacturonosyltransferase 7 | chr2:16161856-16165523 REVERSE LENGTH=619
4	10,15,20,60days	IBTC1019198	2868.79	P	1480.82	P	592.953	P	750.2	P	561.669	P	1059.64	P	21.6571	A	9.599	A	552.897	P	509.728	P	30.1626	A	379.239	A	20.6794	A	11.2627	A	AT2G26440	7e-40	| Symbols: | Plant invertase/pectin methylesterase inhibitor superfamily | chr2:11247407-11249407 FORWARD LENGTH=547
4	10,15,20,60days	IBTC1039927	8722.65	P	7678.48	P	3708.28	P	4697.1	P	6859.1	P	8070.55	P	314.045	A	77.4234	A	3278.69	P	6082.55	P	105.401	A	327.665	A	67.9956	A	24.8101	A	AT2G30490	9e-32	| Symbols: ATC4H, C4H, CYP73A5, REF3 | cinnamate-4-hydroxylase | chr2:12993861-12995683 REVERSE LENGTH=505
4	10,15,20,90days	IBTC1029495	766.97	P	915.441	P	507.899	P	490.993	P	436.137	P	480.197	P	393.358	A	363.412	A	201.669	A	319.134	A	537.668	P	462.975	P	397.048	A	360.678	A	AT1G61610	5e-29	| Symbols: | S-locus lectin protein kinase family protein | chr1:22733472-22736509 FORWARD LENGTH=842
4	10,15,20,120days	IBTC1072779	535.193	P	495.545	P	515.272	P	516.185	P	417.368	P	426.432	P	399.339	A	353.611	A	373.533	A	370.462	A	265.105	A	283.856	A	512.613	P	658.67	P	AT5G14850	2e-39	| Symbols: | Alg9-like mannosyltransferase family | chr5:4802155-4804977 REVERSE LENGTH=529
4	10,15,20,120days	IBTC1023804	812.816	P	529.501	P	1061.78	P	1026.22	P	481.389	P	660.327	P	240.9	A	236.877	A	357.37	A	189.73	A	276.513	A	391.951	A	403.369	P	443.49	P	AT1G22150	0	| Symbols: SULTR1;3 | sulfate transporter 1;3 | chr1:7818361-7821344 FORWARD LENGTH=656
4	10,15,20,120days	IBTC1007890	565.065	P	711.222	P	504.258	P	409.463	P	458.026	P	426.414	P	397.843	A	352.057	A	395.432	A	302.651	A	395.417	A	373.753	A	667.52	P	617.012	P	AT5G46150	7e-128	| Symbols: | LEM3 (ligand-effect modulator 3) family protein / CDC50 family protein | chr5:18708735-18710424 REVERSE LENGTH=343
4	10,20,30,60days	IBTC1030271	724.752	P	468.434	P	300.447	A	299.631	A	951.303	P	789.857	P	766.947	P	700.722	P	522.155	P	1104.7	P	339.405	A	386.31	A	230.598	A	126.998	A
4	10,15,30,120days	IBTC1071218	444.774	P	471.265	P	496.152	P	486.128	P	322.033	A	370.88	A	656.107	P	835.252	P	355.439	A	280.766	A	398.067	A	224.472	A	970.64	P	810.58	P	AT3G10600	2e-35	| Symbols: CAT7 | cationic amino acid transporter 7 | chr3:3313969-3317162 FORWARD LENGTH=584
4	10,15,30,120days	IBTC1065201	670.682	P	763.609	P	538.135	P	1130.14	P	319.334	A	358.367	A	503.845	P	692.753	P	397.597	A	382.51	A	378.523	A	300.71	A	837.64	P	720.515	P
4	10,15,30,90days	IBTC1069903	641.596	P	1365.07	P	416.107	P	637.799	P	283.305	A	395.077	A	550.3	P	505.589	P	288.905	A	316.77	A	502.519	P	878.668	P	122.888	A	314.665	A
4	10,15,60,90days	IBTC1045172	635.886	P	550.498	P	594.529	P	588.061	P	257.687	A	318.534	A	322.416	A	348.517	A	801.981	P	764.564	P	424.541	P	730.675	P	333	A	362.788	A	AT3G18660	3e-81	| Symbols: PGSIP1, GUX1 | plant glycogenin-like starch initiation protein 1 | chr3:6419211-6421959 REVERSE LENGTH=654
4	10,15,60,90days	IBTC1060387	612.435	P	934.8	P	465.461	P	650.753	P	289.454	A	222.7	A	310.372	A	288.395	A	434.894	P	445.934	P	417.857	P	506.757	P	215.087	A	346.328	A	AT3G60860	3e-68	| Symbols: | SEC7-like guanine nucleotide exchange family protein | chr3:22484804-22491510 FORWARD LENGTH=1793
4	10,15,90,120days	IBTC1010785	880.034	P	754.183	P	815.028	P	956.271	P	226.121	A	295.63	A	302.168	A	182.955	A	332.082	A	185.387	A	691.359	P	584.81	P	1213.49	P	1087.83	P
4	10,15,90,120days	IBTC1039338	576.312	P	514.208	P	781.938	P	658.798	P	229.744	A	246.521	A	289.808	A	357.351	A	316.385	A	317.734	A	664.44	P	558.999	P	606.316	P	863.386	P
4	10,15,90,120days	IBTC1043991	448.436	P	654.449	P	707.933	P	498.81	P	339.884	A	370.871	A	239.51	A	144.742	A	351.316	A	332.719	A	481.926	P	613.379	P	653.712	P	616.754	P
4	10,15,90,120days	IBTC1044932	416.478	P	498.691	P	415.369	P	445.027	P	144.82	A	179.757	A	176.58	A	253.151	A	387.554	A	326.767	A	783.041	P	453.077	P	2180.81	P	2279.94	P
4	10,15,90,120days	IBTC1045075	685.199	P	748.873	P	613.94	P	728.165	P	284.048	A	337.777	A	148.405	A	122.2	A	377.709	A	379.31	A	614.224	P	828.489	P	617.945	P	852.486	P
4	10,15,90,120days	IBTC1050138	555.209	P	728.169	P	486.179	P	1586.83	P	215.938	A	258.793	A	201.807	A	282.336	A	323.152	A	268.821	A	518.511	P	428.098	P	970.345	P	1381.57	P
4	10,15,90,120days	IBTC1073213	579.173	P	518.385	P	734.934	P	756.829	P	252.829	A	280.672	A	223.884	A	284.702	A	320.812	A	328.048	A	607.423	P	627.916	P	681.465	P	1005.21	P
4	10,30,90,120days	IBTC1014755	496.862	P	704.558	P	341.418	A	234.591	A	334.509	A	316.975	A	518.25	P	412.12	P	361.13	A	381.262	A	595.287	P	519.042	P	1037.82	P	1468.15	P	AT3G62570	5e-33	| Symbols: | Tetratricopeptide repeat (TPR)-like superfamily protein | chr3:23142616-23144563 FORWARD LENGTH=552
4	10,30,90,120days	IBTC1040512	577.559	P	838.61	P	153.231	A	248.562	A	173.411	A	215.252	A	647.256	P	819.345	P	377.142	A	242.035	A	3964.99	P	436.274	P	511.782	P	614.2	P
4	10,60,90,120days	IBTC1014527	466.173	P	575.273	P	319.626	A	366.176	A	301.208	A	365.931	A	314.868	A	242.366	A	402.717	P	563.557	P	429.033	P	406.146	P	489.645	P	457.96	P	AT4G01800	2e-10	| Symbols: AGY1, SECA1 | Albino or Glassy Yellow 1 | chr4:770926-776134 REVERSE LENGTH=1042
4	15,20,30,60days	IBTC1045927	332.73	A	236.103	A	1770.24	P	575.816	P	477.385	P	559.121	P	526.893	P	428.642	P	605.442	P	714.003	P	385.753	A	314.657	A	246.108	A	246.083	A
4	15,20,30,60days	IBTC1065091	63.6861	A	112.537	A	1921.72	P	1638.26	P	2494.51	P	1877.49	P	2921.65	P	1489.8	P	600.566	P	865.387	P	104.149	A	83.7388	A	15.3896	A	22.2295	A	AT5G23960	2e-08	| Symbols: ATTPS21, TPS21 | terpene synthase 21 | chr5:8092969-8095128 FORWARD LENGTH=547
4	15,20,30,60days	IBTC1069657	238.358	A	366.085	A	453.372	P	429.709	P	450.928	P	465.211	P	665.32	P	401.788	P	1040.54	P	647.735	P	286.357	A	296.687	A	236.115	A	294.033	A	AT1G67140	3e-36	| Symbols: SWEETIE | HEAT repeat-containing protein | chr1:25101016-25117372 REVERSE LENGTH=2223
4	15,20,30,60days	IBTC1016691	225.282	A	182.652	A	884.363	P	639.148	P	739.306	P	601.728	P	966.471	P	1238.66	P	471.121	P	1221.69	P	204.459	A	260.761	A	343.613	A	385.112	A
4	15,20,30,60days	IBTC1032827	333.196	A	203.55	A	634.81	P	740.488	P	899.551	P	832.468	P	1274.12	P	2960.42	P	487.73	P	712.066	P	173.095	A	300.802	A	100.282	A	215.408	A
4	15,20,30,90days	IBTC1006672	306.365	A	195.117	A	527.216	P	441.003	P	482.7	P	505.909	P	520.936	P	515.468	P	383.195	A	367.28	A	448.912	P	422.24	P	196.258	A	288.384	A	AT5G10200	0	| Symbols: | ARM-repeat/Tetratricopeptide repeat (TPR)-like protein | chr5:3202378-3204367 FORWARD LENGTH=631
4	15,20,30,90days	IBTC1067212	202.462	A	220.247	A	655.019	P	493.378	P	886.1	P	825.235	P	743.72	P	675.468	P	355.977	A	390.506	A	1195.87	P	440.057	P	317.307	A	143.463	A	AT1G50420	4e-53	| Symbols: SCL3, SCL-3 | scarecrow-like 3 | chr1:18678177-18679625 REVERSE LENGTH=482
4	15,20,90,120days	IBTC1051663	344.642	A	205.51	A	471.226	P	532.15	P	537.713	P	578.402	P	351.845	A	277.18	A	374.449	A	352.188	A	427.777	P	631.694	P	851.473	P	948.149	P			no hit
4	15,30,60,90days	IBTC1032903	323.112	A	366.777	A	669.22	P	497.391	P	383.981	A	355.36	A	577.76	P	503.789	P	414.574	P	436.159	P	577.315	P	665.854	P	321.399	A	224.709	A	AT5G66460	2e-60	| Symbols: MAN7, AtMAN7 | Glycosyl hydrolase superfamily protein | chr5:26538911-26540837 REVERSE LENGTH=431
4	15,30,90,120days	IBTC1032543	266.26	A	254.321	A	496.5	P	418.328	P	325.044	A	362.087	A	422.092	P	431.425	P	398.432	A	365.601	A	1095.43	P	627.775	P	862.401	P	890.726	P
4	15,30,90,120days	IBTC1068943	342.887	A	263.559	A	422.318	P	518.275	P	242.92	A	287.061	A	509.862	P	670.935	P	392.957	A	348.91	A	643.515	P	475.726	P	850.403	P	1256.33	P
4	15,30,90,120days	IBTC1047073	396.479	A	398.096	A	533.355	P	543.521	P	375.594	A	386.616	A	605.187	P	622.412	P	387.745	A	325.294	A	574.969	P	482.754	P	753.405	P	1014.5	P
4	15,60,90,120days	IBTC1037284	298.642	A	292.282	A	761.364	P	3318.88	P	233.873	A	269.378	A	386.582	A	356.492	A	507.193	P	431.73	P	478.941	P	685.488	P	408.034	P	518.188	P
4	20,30,60,90days	IBTC1019976	194.106	A	130.337	A	325.985	A	321.018	A	431.9	P	484.159	P	452.038	P	518.085	P	562.242	P	579.899	P	562.117	P	544.205	P	196.572	A	305.079	A	AT1G69830	7e-67	| Symbols: ATAMY3, AMY3 | alpha-amylase-like 3 | chr1:26288518-26293003 REVERSE LENGTH=887
4	20,30,60,90days	IBTC1041716	108.25	A	100.801	A	218.003	A	230.052	A	622.446	P	405.365	P	479.773	P	525.618	P	471.137	P	432.085	P	785.742	P	404.091	P	226.616	A	347.209	A	AT3G43190	5e-14	| Symbols: SUS4, ATSUS4 | sucrose synthase 4 | chr3:15179204-15182577 REVERSE LENGTH=808
4	20,30,60,90days	IBTC1043446	349.09	A	275.956	A	326.9	A	355.443	A	670.265	P	682.178	P	1090.42	P	1424.02	P	607.03	P	1103.8	P	769.025	P	448.812	P	258.512	A	288.385	A
4	20,30,60,90days	IBTC1044763	185.813	A	244.638	A	177.905	A	193.106	A	689.284	P	594.017	P	731.502	P	1098.42	P	544.179	P	622.91	P	584.39	P	563.272	P	60.0763	A	35.1809	A	AT4G02420	1e-06	| Symbols: | Concanavalin A-like lectin protein kinase family protein | chr4:1064363-1066372 REVERSE LENGTH=669
4	20,30,60,90days	IBTC1047276	362.358	A	235.015	A	343.418	A	296.024	A	497.431	P	454.519	P	633.455	P	714.67	P	664.084	P	926.363	P	420.951	P	441.733	P	113.858	A	114.504	A
4	20,30,60,90days	IBTC1054584	244.69	A	208.123	A	346.796	A	317.19	A	456.578	P	473.107	P	1091.08	P	1303.02	P	709.302	P	719.882	P	1488.03	P	1473.35	P	254.214	A	210.321	A
4	20,30,60,90days	IBTC1060188	266.243	A	152.573	A	243.417	A	338.452	A	450.928	P	661.347	P	959.953	P	530.754	P	1832.27	P	1205.96	P	862.712	P	786.826	P	28.4191	A	127.865	A
4	20,30,60,90days	IBTC1025110	361.819	A	146.352	A	108.955	A	316.034	A	1517.84	P	1252.27	P	3806.42	P	4310.3	P	1310.73	P	1777.39	P	1288.25	P	490.864	P	233.222	A	211.65	A	AT1G05170	1e-17	| Symbols: | Galactosyltransferase family protein | chr1:1491460-1493931 REVERSE LENGTH=407
4	20,30,60,90days	IBTC1029260	269.736	A	306.908	A	381.095	A	276.186	A	449.383	P	508.462	P	1130.74	P	691.944	P	565.519	P	580.449	P	536.959	P	522.484	P	382.319	A	346.255	A			no hit
4	20,30,60,90days	IBTC1034555	250.591	A	148.558	A	175.59	A	301.461	A	507.969	P	507.575	P	2642.98	P	2690.48	P	1474.69	P	729.401	P	1181.14	P	880.473	P	235.582	A	131.662	A	AT5G48770	1e-06	| Symbols: | Disease resistance protein (TIR-NBS-LRR class) family | chr5:19773277-19777242 REVERSE LENGTH=1190
4	20,30,60,90days	IBTC1035651	95.1372	A	89.5465	A	327.969	A	319.799	A	739.428	P	599.379	P	2045.25	P	1406.21	P	1210.46	P	1273.1	P	704.89	P	627.557	P	362.657	A	354.979	A			no hit
4	20,30,60,120days	IBTC1013022	222.629	A	171.459	A	284.295	A	330.02	A	548.478	P	550.692	P	444.546	P	540.152	P	689.153	P	1161.9	P	273.229	A	313.808	A	643.991	P	538.021	P	AT3G53950	3e-62	| Symbols: | glyoxal oxidase-related protein | chr3:19975704-19977341 FORWARD LENGTH=545
4	20,30,60,120days	IBTC1014921	239.461	A	366.635	A	261.623	A	296.151	A	409.093	P	423.989	P	486.851	P	491.289	P	441.091	P	473.389	P	349.131	A	253.653	A	479.631	P	517.175	P	AT3G18290	4e-29	| Symbols: EMB2454, BTS | zinc finger protein-related | chr3:6274308-6280174 FORWARD LENGTH=1254
4	20,30,60,120days	IBTC1025594	89.9457	A	82.7555	A	296.135	A	374.535	A	966.561	P	1039.89	P	2052.7	P	2216.93	P	934.522	P	1027.13	P	367.772	A	365.83	A	554.18	P	639.52	P	AT5G62200	2e-35	| Symbols: | Embryo-specific protein 3, (ATS3) | chr5:24984463-24985674 REVERSE LENGTH=190
4	20,30,60,120days	IBTC1041538	188.596	A	287.706	A	277.791	A	307.97	A	448.877	P	460.207	P	407.621	P	401.051	P	404.391	P	408.011	P	219.776	A	235.643	A	510.878	P	410.597	P
4	20,30,60,120days	IBTC1050427	164.477	A	172.565	A	295.572	A	246.209	A	460.401	P	439.226	P	881.691	P	879.386	P	473.82	P	404.031	P	246.432	A	247.379	A	425.637	P	527.854	P
4	20,30,60,120days	IBTC1052549	136.906	A	97.237	A	288.445	A	381.644	A	471.707	P	536.034	P	427.238	P	482.087	P	880.357	P	404.144	P	365.248	A	375.841	A	417.36	P	514.992	P	AT4G39710	7e-16	| Symbols: FKBP16-2 | FK506-binding protein 16-2 | chr4:18427249-18428325 REVERSE LENGTH=217
4	20,60,90,120days	IBTC1070644	101.06	A	238.18	A	341.64	A	204.36	A	460.819	P	447.781	P	178.113	A	245.476	A	820.447	P	1370.66	P	700.881	P	765.045	P	3514.13	P	1422.46	P			no hit
4	30,60,90,120days	IBTC1001600	202.888	A	252.435	A	340.598	A	394.693	A	364.104	A	335.735	A	571.192	P	760.924	P	590.175	P	858.69	P	546.24	P	412.713	P	1222.91	P	1067.92	P	AT1G12820	2e-127	| Symbols: AFB3 | auxin signaling F-box 3 | chr1:4368879-4370780 REVERSE LENGTH=577
4	30,60,90,120days	IBTC1002690	159.773	A	108.973	A	198.611	A	187.572	A	277.594	A	218.997	A	820.147	P	937.99	P	423.309	P	417.743	P	875.437	P	572.652	P	2456.19	P	2860.63	P	AT1G44750	3e-62	| Symbols: ATPUP11, PUP11 | purine permease 11 | chr1:16892688-16895168 FORWARD LENGTH=379
4	30,60,90,120days	IBTC1007252	357.161	A	159.31	A	153.134	A	245.866	A	312.654	A	269.401	A	1503.13	P	1817.2	P	3240.53	P	2983.16	P	2484.82	P	846.081	P	5126.1	P	4831.42	P	AT1G15740	1e-173	| Symbols: | Leucine-rich repeat family protein | chr1:5411509-5414544 FORWARD LENGTH=585
4	30,60,90,120days	IBTC1007345	70.294	A	203.429	A	318.486	A	245.59	A	379.033	A	337.319	A	539.537	P	443.194	P	448.281	P	781.275	P	1129.83	P	990.657	P	811.758	P	1018.37	P	AT4G01050	5e-97	| Symbols: TROL | thylakoid rhodanese-like | chr4:455874-458175 FORWARD LENGTH=466
4	30,60,90,120days	IBTC1010153	70.0775	A	113.527	A	209.326	A	253.752	A	241.775	A	282.038	A	815.535	P	866.649	P	843.807	P	822.995	P	583.365	P	838.337	P	612.006	P	603.823	P
4	30,60,90,120days	IBTC1010741	290.75	A	238.125	A	258.964	A	295.182	A	244.286	A	227.23	A	720.46	P	921.632	P	657.85	P	426.333	P	1119.85	P	748.448	P	3588.72	P	2999.44	P	AT3G56850	2e-42	| Symbols: AREB3, DPBF3 | ABA-responsive element binding protein 3 | chr3:21046554-21047894 REVERSE LENGTH=297
4	30,60,90,120days	IBTC1012740	52.2256	A	101.1	A	198.284	A	199.275	A	268.641	A	242.272	A	1417.9	P	1708.68	P	1591.58	P	909.109	P	1197.43	P	1199.15	P	7672.06	P	6750.69	P
4	30,60,90,120days	IBTC1013199	163.318	A	137.032	A	342.982	A	230.218	A	347.325	A	274.393	A	706.205	P	543.766	P	637.15	P	416.033	P	559.59	P	445.7	P	519.283	P	697.121	P	AT5G03190	1e-06	| Symbols: CPUORF47 | conserved peptide upstream open reading frame 47 | chr5:758539-758676 FORWARD LENGTH=45
4	30,60,90,120days	IBTC1013400	70.9936	A	64.1305	A	297.814	A	195.536	A	357.887	A	321.779	A	1391.77	P	1970.07	P	1107.8	P	546.307	P	2204.97	P	680.236	P	5145.78	P	5075.68	P	AT3G56630	2e-72	| Symbols: CYP94D2 | cytochrome P450, family 94, subfamily D, polypeptide 2 | chr3:20978953-20980512 FORWARD LENGTH=499
4	30,60,90,120days	IBTC1013518	107.647	A	64.9876	A	238.932	A	234.339	A	324.159	A	307.843	A	1041.36	P	1357.22	P	990.563	P	481.777	P	1532	P	701.311	P	3073.46	P	3297.24	P	AT4G02050	1e-138	| Symbols: STP7 | sugar transporter protein 7 | chr4:898387-900095 REVERSE LENGTH=513
4	30,60,90,120days	IBTC1014679	361.132	A	329.197	A	324.687	A	386.842	A	369.494	A	329.087	A	576.471	P	697.383	P	925.547	P	477.517	P	788.808	P	615.388	P	2034.47	P	2590.23	P	AT1G66200	1e-22	| Symbols: GSR2, GLN1;2 | glutamine synthase clone F11 | chr1:24655520-24657520 REVERSE LENGTH=365
4	30,60,90,120days	IBTC1015565	211.009	A	255.162	A	262.968	A	197.032	A	257.413	A	225.19	A	821.028	P	909.018	P	690.146	P	497.422	P	621.578	P	512.235	P	1354.95	P	1195.94	P	AT3G10760	2e-34	| Symbols: | Homeodomain-like superfamily protein | chr3:3369814-3370821 FORWARD LENGTH=335
4	30,60,90,120days	IBTC1017919	251.977	A	188.662	A	365.316	A	376.005	A	342.164	A	332.453	A	615.202	P	795.294	P	817.237	P	400.067	P	1144.98	P	591.339	P	1969.96	P	2213.69	P	AT2G23200	1e-55	| Symbols: | Protein kinase superfamily protein | chr2:9879351-9881855 FORWARD LENGTH=834
4	30,60,90,120days	IBTC1018024	172.513	A	209.651	A	330.778	A	306.271	A	308.909	A	359.815	A	620.535	P	662.828	P	718.799	P	782.018	P	443.82	P	558.869	P	687.902	P	635.975	P	AT2G24280	6e-172	| Symbols: | alpha/beta-Hydrolases superfamily protein | chr2:10334622-10336927 FORWARD LENGTH=494
4	30,60,90,120days	IBTC1020096	223.456	A	338.021	A	390.67	A	220.684	A	298	A	273.079	A	565.764	P	470.365	P	961.286	P	539.284	P	775.879	P	591.037	P	3514.11	P	2946.22	P	AT2G37920	8e-51	| Symbols: emb1513 | copper ion transmembrane transporters | chr2:15869269-15870024 REVERSE LENGTH=251
4	30,60,90,120days	IBTC1020586	100.183	A	177.927	A	149.336	A	119.097	A	133.579	A	106.481	A	439.508	P	458.797	P	557.493	P	536.461	P	519.935	P	524.516	P	1401.33	P	1021.87	P
4	30,60,90,120days	IBTC1025823	224.492	A	319.412	A	264.711	A	331.42	A	278.649	A	323.963	A	778.499	P	1086.31	P	551.519	P	2210.08	P	969.964	P	662.704	P	821.463	P	1273.13	P	AT2G32560	9e-123	| Symbols: | F-box family protein | chr2:13824820-13826761 FORWARD LENGTH=371
4	30,60,90,120days	IBTC1027933	168.918	A	191.329	A	284.942	A	334.926	A	381.319	A	368.15	A	467.173	P	476.831	P	680.701	P	610.133	P	598.864	P	423.068	P	435.124	P	636.858	P	AT5G17570	2e-29	| Symbols: | TatD related DNase | chr5:5792948-5794580 FORWARD LENGTH=325
4	30,60,90,120days	IBTC1029311	288.752	A	249.185	A	235.331	A	308.949	A	269.49	A	198.969	A	993.291	P	1781.85	P	1496.37	P	1000.47	P	3598.39	P	619.668	P	6858.97	P	5361.43	P	AT4G36600	1e-09	| Symbols: | Late embryogenesis abundant (LEA) protein | chr4:17263666-17264968 FORWARD LENGTH=353
4	30,60,90,120days	IBTC1035234	61.901	A	64.4049	A	276.754	A	166.963	A	301.857	A	339.985	A	523.17	P	421.807	P	596.696	P	571.928	P	529.686	P	417.665	P	847.97	P	800.264	P	AT5G18140	6e-13	| Symbols: | Chaperone DnaJ-domain superfamily protein | chr5:5998235-5999699 FORWARD LENGTH=333
4	30,60,90,120days	IBTC1039556	59.3299	A	136.668	A	185.021	A	254.537	A	128.908	A	203.91	A	526.799	P	705.954	P	2207.5	P	683.277	P	4060.57	P	539.616	P	4039.97	P	6320.69	P
4	30,60,90,120days	IBTC1043318	294.371	A	246.859	A	325.812	A	232.501	A	379.146	A	274.154	A	527.37	P	418.496	P	555.322	P	532.939	P	474.982	P	523.807	P	628.146	P	487.418	P	AT1G69830	3e-10	| Symbols: ATAMY3, AMY3 | alpha-amylase-like 3 | chr1:26288518-26293003 REVERSE LENGTH=887
4	30,60,90,120days	IBTC1044587	115.871	A	144.289	A	152.255	A	196.415	A	211.227	A	194.338	A	1043.72	P	1568.7	P	679.627	P	759.096	P	1033.31	P	625.722	P	3467.75	P	3975.79	P	AT3G06070	2e-07	| Symbols: | unknown protein; BEST Arabidopsis thaliana protein match is: unknown protein (TAIR:AT5G19190.1); Has 33 Blast hits to 33 proteins in 12 species: Archae - 0; Bacteria - 0; Metazoa - 1; Fungi - 0; Plants - 32; Viruses - 0; Other Eukaryotes - 0 (source: NCBI BLink). | chr3:1831305-1831846 REVERSE LENGTH=151
4	30,60,90,120days	IBTC1044709	155.073	A	42.4669	A	311.621	A	318.384	A	390.369	A	292.358	A	735.196	P	664.783	P	845.951	P	551.674	P	1141.46	P	548.257	P	1322.28	P	1334.55	P	AT1G70200	3e-12	| Symbols: | RNA-binding (RRM/RBD/RNP motifs) family protein | chr1:26432514-26434351 REVERSE LENGTH=538
4	30,60,90,120days	IBTC1046735	96.8023	A	72.604	A	238.962	A	351.749	A	267.022	A	283.273	A	588.497	P	716.157	P	485.723	P	624.467	P	843.653	P	499.873	P	1191.68	P	1237.41	P
4	30,60,90,120days	IBTC1047368	219.847	A	314.362	A	300.412	A	338.048	A	320.578	A	357.466	A	452.187	P	485.012	P	739.288	P	615.785	P	645.954	P	524.551	P	902.464	P	895.446	P
4	30,60,90,120days	IBTC1049064	146.462	A	134.739	A	295.005	A	310.149	A	357.801	A	343.649	A	626.568	P	656.289	P	556.851	P	494.446	P	826.264	P	443.449	P	1003.14	P	1278.61	P	AT2G39910	1e-13	| Symbols: | ARM repeat superfamily protein | chr2:16660604-16662886 FORWARD LENGTH=436
4	30,60,90,120days	IBTC1054855	59.6768	A	79.7501	A	174.591	A	259.985	A	201.425	A	220.965	A	707.489	P	742.711	P	627.817	P	465.834	P	685.413	P	473.575	P	632.425	P	631.657	P
4	30,60,90,120days	IBTC1055070	137.283	A	207.093	A	192.659	A	277.939	A	382.741	A	269.942	A	911.52	P	928.328	P	800.138	P	446.706	P	978.831	P	636.816	P	1398.58	P	1744.12	P	AT5G41620	1e-31	| Symbols: | FUNCTIONS IN: molecular_function unknown; INVOLVED IN: biological_process unknown; LOCATED IN: chloroplast, plasma membrane; EXPRESSED IN: 9 plant structures; EXPRESSED DURING: 6 growth stages; BEST Arabidopsis thaliana protein match is: intracellular protein transport protein USO1-related (TAIR:AT1G64180.1); Has 30201 Blast hits to 17322 proteins in 780 species: Archae - 12; Bacteri…
4	30,60,90,120days	IBTC1055715	311.321	A	377.55	A	269.313	A	291.519	A	379.148	A	392.008	A	628.336	P	578.619	P	601.715	P	676.644	P	455.897	P	442.778	P	628.449	P	795.294	P
4	30,60,90,120days	IBTC1056090	47.6322	A	53.0788	A	154.946	A	150.266	A	227.222	A	207.526	A	1163.73	P	1607.14	P	1183.01	P	1534.9	P	2098.49	P	1366.35	P	3516.15	P	5620.4	P
4	30,60,90,120days	IBTC1056571	90.4326	A	155.384	A	218.701	A	181.27	A	270.493	A	216.075	A	858.202	P	747.826	P	558.564	P	853.45	P	766.196	P	879.507	P	1266.13	P	2012.54	P
4	30,60,90,120days	IBTC1065921	95.6749	A	71.2334	A	118.858	A	213.811	A	271.899	A	357.028	A	1890.74	P	2372.89	P	3104.66	P	2865	P	800.472	P	689.848	P	3268.1	P	4489.71	P
4	30,60,90,120days	IBTC1066339	232.866	A	265.011	A	377.328	A	321.733	A	381.492	A	379.317	A	557.383	P	605.973	P	408.213	P	486.989	P	610.133	P	598.132	P	1582.45	P	1451.95	P	AT5G54250	1e-29	| Symbols: ATCNGC4, CNGC4, HLM1, DND2 | cyclic nucleotide-gated cation channel 4 | chr5:22025684-22029971 REVERSE LENGTH=694
4	30,60,90,120days	IBTC1066977	93.1332	A	77.9032	A	190.292	A	270.005	A	243.934	A	254.579	A	791.444	P	1059.03	P	809.138	P	629.19	P	1377.02	P	550.735	P	4748.33	P	5562.71	P	AT5G64330	2e-24	| Symbols: NPH3, RPT3, JK218 | Phototropic-responsive NPH3 family protein | chr5:25727568-25729510 FORWARD LENGTH=558
4	30,60,90,120days	IBTC1067465	80.8869	A	109.995	A	100.245	A	84.8797	A	129.762	A	125.775	A	576.805	P	535.712	P	651.385	P	505.966	P	1086.1	P	472.546	P	1986.63	P	2306.89	P
4	30,60,90,120days	IBTC1006727	378.229	A	283.832	A	248.067	A	204.549	A	241.952	A	170.544	A	761.469	P	589.295	P	482.633	P	503.757	P	771.119	P	588.066	P	419.881	P	752.175	P	AT3G06400	0	| Symbols: CHR11 | chromatin-remodeling protein 11 | chr3:1941066-1946700 FORWARD LENGTH=1057
4	30,60,90,120days	IBTC1010520	310.036	A	225.627	A	355.349	A	357.034	A	364.982	A	288.063	A	1179.03	P	1463.68	P	1082.06	P	770.457	P	1986.55	P	797.643	P	2833.38	P	2888.41	P	AT5G61910	8e-38	| Symbols: | DCD (Development and Cell Death) domain protein | chr5:24855908-24863729 REVERSE LENGTH=1346
4	30,60,90,120days	IBTC1017758	104.609	A	200.222	A	243.866	A	270.745	A	270.673	A	305.707	A	601.791	P	811.683	P	564.118	P	448.672	P	866.422	P	772.979	P	1859.43	P	1748	P	AT2G31160	1e-42	| Symbols: LSH3 | Protein of unknown function (DUF640) | chr2:13277903-13278562 FORWARD LENGTH=219
4	30,60,90,120days	IBTC1023328	155.11	A	253.069	A	268.042	A	333.522	A	388.923	A	373.666	A	605.093	P	531.665	P	420.951	P	469.327	P	607.342	P	642.969	P	425.098	P	676.184	P	AT3G49870	1e-29	| Symbols: ATARLA1C, ARLA1C | ADP-ribosylation factor-like A1C | chr3:18492674-18494021 REVERSE LENGTH=184
4	30,60,90,120days	IBTC1023714	99.9312	A	177.338	A	227.538	A	388.514	A	385.692	A	349.23	A	637.785	P	953.824	P	469.89	P	927.952	P	1268.62	P	669.793	P	1041.88	P	1233.88	P	AT3G17040	2e-31	| Symbols: HCF107 | high chlorophyll fluorescent 107 | chr3:5809378-5812605 REVERSE LENGTH=652
4	30,60,90,120days	IBTC1024726	362.77	A	311.373	A	353.775	A	391.238	A	305.118	A	300.319	A	815.249	P	1079.25	P	597.088	P	542.257	P	1400.02	P	659.534	P	3807.8	P	4459.68	P	AT1G09530	2e-44	| Symbols: PIF3, POC1, PAP3 | phytochrome interacting factor 3 | chr1:3077216-3079367 FORWARD LENGTH=524
4	30,60,90,120days	IBTC1040587	197.623	A	338.241	A	228.212	A	289.97	A	225.584	A	176.431	A	748.27	P	879.783	P	700.26	P	510.656	P	1171.47	P	662.152	P	1219.43	P	1617.97	P	AT3G54720	3e-07	| Symbols: AMP1, COP2, HPT, PT, MFO1 | Peptidase M28 family protein | chr3:20254852-20257815 REVERSE LENGTH=705
4	30,60,90,120days	IBTC1047689	184.329	A	179.671	A	218.416	A	342.903	A	266.787	A	271.111	A	458.576	P	611.202	P	644.586	P	434.743	P	959.394	P	528.191	P	1657.56	P	1500.36	P
4	30,60,90,120days	IBTC1053847	145.037	A	209.636	A	196.75	A	157.699	A	264.844	A	291.114	A	784.123	P	573.463	P	478.539	P	572.118	P	481.965	P	852.482	P	1148.08	P	925.619	P
4	30,60,90,120days	IBTC1062736	145.119	A	115.861	A	116.058	A	170.251	A	171.453	A	142.763	A	412.897	P	651.781	P	480.573	P	480.193	P	959.953	P	488.353	P	2819.97	P	2229.72	P	AT2G35940	9e-06	| Symbols: BLH1 | BEL1-like homeodomain 1 | chr2:15089171-15091699 REVERSE LENGTH=680
4	30,60,90,120days	IBTC1065786	309.645	A	220.065	A	41.2247	A	183.049	A	116.982	A	101	A	1326.13	P	1586.9	P	761.508	P	2274.5	P	1145.83	P	2064.1	P	6293.26	P	6960.39	P
4	30,60,90,120days	IBTC1066226	316.252	A	306.683	A	287.875	A	301.821	A	282.851	A	267.032	A	567.777	P	661.347	P	668.853	P	408.363	P	868.913	P	609.748	P	1085.98	P	1189.86	P
4	30,60,90,120days	IBTC1069421	226.658	A	112.383	A	294.878	A	391.094	A	326.048	A	302.863	A	462.119	P	561.583	P	638.525	P	499.608	P	729.168	P	455.489	P	694.07	P	850.475	P	AT3G07930	6e-30	| Symbols: | DNA glycosylase superfamily protein | chr3:2526720-2528416 FORWARD LENGTH=445
4	30,60,90,120days	IBTC1071322	234.262	A	144.934	A	344.389	A	357.662	A	326.498	A	288.021	A	447.688	P	573.107	P	558.42	P	516.751	P	708.638	P	617.572	P	553.323	P	849.848	P
4	30,60,90,120days	IBTC1000564	166.957	A	105.696	A	287.326	A	305.428	A	364.582	A	375.962	A	1068.41	P	1009.3	P	658.484	P	472.866	P	1571.82	P	1265.44	P	553.151	P	608.663	P			no hit
4	30,60,90,120days	IBTC1005052	66.3622	A	89.3848	A	103.129	A	131.499	A	222.585	A	165.511	A	2720.24	P	2860.24	P	1167.38	P	1076.23	P	3955.84	P	1755.86	P	4755.55	P	7547.37	P	AT5G10970	6e-15	| Symbols: | C2H2 and C2HC zinc fingers superfamily protein | chr5:3469268-3470086 FORWARD LENGTH=272
4	30,60,90,120days	IBTC1007212	76.9365	A	36.1674	A	371.013	A	317.471	A	274.334	A	243.296	A	533.668	P	732.543	P	1470.88	P	674.993	P	1984.52	P	790.729	P	5389.72	P	5766.24	P	AT2G37710	2e-152	| Symbols: RLK | receptor lectin kinase | chr2:15814934-15816961 REVERSE LENGTH=675
4	30,60,90,120days	IBTC1009321	321.572	A	211.766	A	307.074	A	239.485	A	331.77	A	323.299	A	897.414	P	850.096	P	1062.96	P	2839.69	P	1479.45	P	920.388	P	3024.43	P	3383.82	P	AT4G19390	3e-65	| Symbols: | Uncharacterised protein family (UPF0114) | chr4:10574903-10576355 REVERSE LENGTH=273
4	30,60,90,120days	IBTC1012287	194.732	A	156.651	A	225.482	A	237.279	A	231.855	A	202.938	A	449.473	P	715.96	P	433.906	P	421.99	P	684.299	P	406.353	P	1933.89	P	1790.04	P	AT5G04190	5e-21	| Symbols: PKS4 | phytochrome kinase substrate 4 | chr5:1151114-1152334 FORWARD LENGTH=406
4	30,60,90,120days	IBTC1013891	346.085	A	391.035	A	297.337	A	325.325	A	365.574	A	334.227	A	457.037	P	492.053	P	478.428	P	462.941	P	552.48	P	427.599	P	525.403	P	692.734	P	AT1G19530	6e-14	| Symbols: | unknown protein; FUNCTIONS IN: molecular_function unknown; INVOLVED IN: N-terminal protein myristoylation, anaerobic respiration; LOCATED IN: cellular_component unknown; EXPRESSED IN: leaf apex, inflorescence meristem, hypocotyl, root, flower; EXPRESSED DURING: petal differentiation and expansion stage; Has 47 Blast hits to 47 proteins in 13 species: Archae - 0; Bacteria - 0; Metazoa…
4	30,60,90,120days	IBTC1023984	98.0506	A	285.924	A	238.088	A	168.154	A	286.882	A	309.577	A	801.063	P	1055.49	P	965.059	P	948.394	P	1350.51	P	826.844	P	3816.38	P	4484.47	P	AT1G56220	3e-08	| Symbols: | Dormancy/auxin associated family protein | chr1:21043414-21044381 FORWARD LENGTH=109
4	30,60,90,120days	IBTC1026621	218.414	A	131.098	A	301.86	A	223.19	A	203.043	A	221.455	A	524.213	P	523.971	P	776.937	P	709.318	P	1348.64	P	947.684	P	2196	P	2465.05	P	AT4G31500	9e-116	| Symbols: CYP83B1, SUR2, RNT1, RED1, ATR4 | cytochrome P450, family 83, subfamily B, polypeptide 1 | chr4:15273677-15275271 REVERSE LENGTH=499
4	30,60,90,120days	IBTC1028111	206.404	A	253.048	A	300.281	A	312.992	A	357.617	A	365.548	A	633.898	P	696.572	P	481.749	P	573.285	P	733.558	P	484.509	P	1311.19	P	1252.12	P	AT2G16250	8e-33	| Symbols: | Leucine-rich repeat protein kinase family protein | chr2:7039682-7042933 REVERSE LENGTH=915
4	30,60,90,120days	IBTC1040146	265.301	A	300.452	A	317.38	A	268.342	A	310.539	A	321.856	A	586.871	P	547.669	P	522.568	P	525.21	P	685.76	P	601.202	P	1243.72	P	1132.92	P	AT3G57390	9e-31	| Symbols: AGL18 | AGAMOUS-like 18 | chr3:21233910-21235735 FORWARD LENGTH=256
4	30,60,90,120days	IBTC1040589	142.274	A	371.884	A	158.056	A	169.209	A	220.128	A	227.214	A	565.966	P	779.524	P	758.291	P	619.72	P	652.703	P	965.297	P	3274.54	P	3651.8	P			no hit
4	30,60,90,120days	IBTC1050719	274.982	A	321.01	A	377.309	A	317.936	A	377.698	A	316.772	A	973.855	P	1114.06	P	1992	P	681.261	P	1103.44	P	712.171	P	3114.16	P	2527.65	P	AT3G07870	1e-08	| Symbols: | F-box and associated interaction domains-containing protein | chr3:2510871-2512124 FORWARD LENGTH=417
5	10,15,20,30,60days	IBTC1021561	447.635	P	510.623	P	487.892	P	859.872	P	842.126	P	956.507	P	560.553	P	618.934	P	486.41	P	481.001	P	353.266	A	351.795	A	205.306	A	181.072	A	AT3G16490	3e-35	| Symbols: IQD26 | IQ-domain 26 | chr3:5603962-5605489 REVERSE LENGTH=389
5	10,15,20,30,60days	IBTC1026692	536.784	P	468.661	P	588.946	P	613.316	P	594.913	P	663.013	P	685.634	P	584.362	P	568.42	P	430.027	P	335.753	A	279.988	A	126.963	A	170.131	A	AT3G05345	2e-69	| Symbols: | Chaperone DnaJ-domain superfamily protein | chr3:1522449-1523847 REVERSE LENGTH=244
5	10,15,20,30,60days	IBTC1048935	830.642	P	631.214	P	753.78	P	975.629	P	815.094	P	904.496	P	933.1	P	887.968	P	747.468	P	943.801	P	322.585	A	323.262	A	58.7321	A	93.5878	A	AT3G54660	7e-36	| Symbols: GR, EMB2360, ATGR2 | glutathione reductase | chr3:20230356-20233100 REVERSE LENGTH=565
5	10,15,20,30,60days	IBTC1065234	1023.71	P	1022.88	P	641.413	P	1400.81	P	5709.42	P	5794.39	P	1585.43	P	501.581	P	3791.83	P	6635.93	P	240.678	A	94.4119	A	259.988	A	197.215	A	AT2G16660	2e-15	| Symbols: | Major facilitator superfamily protein | chr2:7218930-7221592 REVERSE LENGTH=546
5	10,15,20,30,60days	IBTC1001909	1060.17	P	626.143	P	1641.07	P	2071.92	P	3440.42	P	2955.45	P	2816.18	P	2166.53	P	602.984	P	655.126	P	160.35	A	320.971	A	81.6668	A	71.6497	A	AT5G17020	0	| Symbols: XPO1A, ATCRM1, ATXPO1, XPO1, HIT2 | exportin 1A | chr5:5594904-5602467 FORWARD LENGTH=1075
5	10,15,20,30,60days	IBTC1008603	1008	P	1349.49	P	670.409	P	703.611	P	706.037	P	416.953	P	747.269	P	655.325	P	701.916	P	430.52	P	303.995	A	357.769	A	238.487	A	162.093	A	AT3G01680	3e-21	| Symbols: | CONTAINS InterPro DOMAIN/s: Mediator complex subunit Med28 (InterPro:IPR021640); BEST Arabidopsis thaliana protein match is: unknown protein (TAIR:AT3G01670.1); Has 122 Blast hits to 112 proteins in 13 species: Archae - 0; Bacteria - 0; Metazoa - 0; Fungi - 0; Plants - 122; Viruses - 0; Other Eukaryotes - 0 (source: NCBI BLink). | chr3:252033-255246 FORWARD LENGTH=740
5	10,15,20,30,60days	IBTC1011656	1351.69	P	1559.31	P	673.437	P	1026.18	P	714.932	P	484.725	P	644.597	P	634.246	P	468.276	P	1535.15	P	252.587	A	272.052	A	217.12	A	315.406	A	AT5G41470	1e-13	| Symbols: | Nuclear transport factor 2 (NTF2) family protein | chr5:16593953-16595419 FORWARD LENGTH=277
5	10,15,20,30,60days	IBTC1014164	665.861	P	581.806	P	707.274	P	737.879	P	1303.29	P	1213.04	P	1350.19	P	1367.67	P	656.153	P	656.107	P	355.713	A	313.387	A	270.483	A	317.176	A	AT3G48860	1e-27	| Symbols: | unknown protein; INVOLVED IN: biological_process unknown; LOCATED IN: plasma membrane; EXPRESSED IN: 22 plant structures; EXPRESSED DURING: 13 growth stages; BEST Arabidopsis thaliana protein match is: unknown protein (TAIR:AT5G23700.1); Has 12232 Blast hits to 9546 proteins in 892 species: Archae - 172; Bacteria - 1174; Metazoa - 6487; Fungi - 1343; Plants - 856; Viruses - 50; Other…
5	10,15,20,30,60days	IBTC1014820	3047.63	P	2968.86	P	2828.28	P	3192.64	P	5062.5	P	4754.97	P	1502.46	P	1756.75	P	821.96	P	1210.26	P	230.142	A	219.967	A	78.3486	A	85.6234	A	AT5G41080	9e-35	| Symbols: | PLC-like phosphodiesterases superfamily protein | chr5:16441858-16443835 FORWARD LENGTH=374
5	10,15,20,30,60days	IBTC1015633	1639.96	P	2646.89	P	1156.78	P	1265.47	P	766.762	P	585.395	P	674.919	P	662.36	P	403.173	P	543.576	P	315.602	A	381.422	A	102.495	A	69.897	A	AT1G29520	3e-07	| Symbols: | AWPM-19-like family protein | chr1:10323735-10324525 FORWARD LENGTH=158
5	10,15,20,30,60days	IBTC1015951	670.961	P	432.973	P	759.678	P	1010.26	P	1106.93	P	1061.28	P	665.996	P	684.8	P	736.883	P	617.254	P	324.775	A	314.352	A	201.12	A	284.817	A	AT3G50170	8e-07	| Symbols: | Plant protein of unknown function (DUF247) | chr3:18601857-18603738 REVERSE LENGTH=541
5	10,15,20,30,60days	IBTC1021009	1213.6	P	911.958	P	1808.04	P	1712.67	P	1232.16	P	1075.41	P	532.83	P	567.567	P	571.287	P	1303.2	P	266.263	A	360.28	A	28.5979	A	19.613	A
5	10,15,20,30,60days	IBTC1031593	2114.76	P	2741.85	P	2173.44	P	2212.56	P	2222.92	P	2640.52	P	1579.96	P	1231.88	P	611.699	P	459.7	P	182.067	A	195.294	A	118.908	A	81.1109	A	AT5G41810	1e-18	| Symbols: | unknown protein; BEST Arabidopsis thaliana protein match is: unknown protein (TAIR:AT1G64340.1); Has 514 Blast hits to 437 proteins in 98 species: Archae - 0; Bacteria - 21; Metazoa - 115; Fungi - 53; Plants - 52; Viruses - 5; Other Eukaryotes - 268 (source: NCBI BLink). | chr5:16738302-16739474 FORWARD LENGTH=279
5	10,15,20,30,60days	IBTC1032890	1681.64	P	1635.77	P	907.684	P	852.271	P	703.911	P	500.724	P	539.727	P	542.702	P	441.596	P	508.179	P	275.073	A	375.467	A	253.414	A	177.203	A
5	10,15,20,30,60days	IBTC1036522	449.957	P	596.772	P	507.927	P	825.874	P	989.59	P	1279.31	P	784.875	P	840.997	P	977.062	P	804.88	P	238.852	A	333.96	A	85.0474	A	101.904	A	AT2G47330	2e-85	| Symbols: | P-loop containing nucleoside triphosphate hydrolases superfamily protein | chr2:19429083-19431617 REVERSE LENGTH=760
5	10,15,20,30,60days	IBTC1037889	553.813	P	526.696	P	430.407	P	497.855	P	550.36	P	535.499	P	578.848	P	530.837	P	484.032	P	637.608	P	322.026	A	369.136	A	111.718	A	243.053	A
5	10,15,20,30,60days	IBTC1047944	1521.28	P	741.657	P	908.897	P	1312.25	P	2668.42	P	2256.91	P	1506.45	P	1507.29	P	443.653	P	692.227	P	281.579	A	211.016	A	154.274	A	160.258	A	AT5G32470	1e-14	| Symbols: | Haem oxygenase-like, multi-helical | chr5:12085328-12088569 REVERSE LENGTH=617
5	10,15,20,30,60days	IBTC1050830	733.973	P	746.439	P	817.391	P	7033.64	P	1740.93	P	1446.9	P	943.864	P	828.274	P	488.435	P	484.46	P	368.618	A	231.148	A	124.702	A	128.778	A	AT2G39040	2e-41	| Symbols: | Peroxidase superfamily protein | chr2:16299463-16301173 REVERSE LENGTH=350
5	10,15,20,30,60days	IBTC1059925	2231.16	P	1707.96	P	3051.49	P	2294	P	3584.63	P	3272.21	P	844.801	P	747.551	P	2946.45	P	424.17	P	187.134	A	342.413	A	336.058	A	340.992	A
5	10,15,20,30,60days	IBTC1060957	1243.95	P	616.651	P	888.01	P	1268.03	P	1886.81	P	1434.57	P	1091.55	P	1515.37	P	484.657	P	426.953	P	211.758	A	233.842	A	136.688	A	234.195	A	AT1G05910	2e-08	| Symbols: | cell division cycle protein 48-related / CDC48-related | chr1:1790796-1796503 FORWARD LENGTH=1210
5	10,15,20,30,60days	IBTC1074772	797.169	P	1341.67	P	525.428	P	746.172	P	1203.54	P	1251.49	P	1008.79	P	966.729	P	557.578	P	1236.36	P	199.163	A	279.909	A	344.876	A	347.427	A
5	10,15,20,30,60days	IBTC1014604	854.219	P	970.731	P	495.976	P	594.797	P	1163.69	P	989.127	P	1170.38	P	834.479	P	437.764	P	578.849	P	383.862	A	164.893	A	68.224	A	46.6263	A			no hit
5	10,15,20,30,60days	IBTC1021619	473.695	P	482.66	P	1156.86	P	1206.14	P	1656.64	P	1653.03	P	1248.49	P	1397.46	P	663.463	P	659.74	P	128.667	A	189.66	A	150.037	A	124.389	A			no hit
5	10,15,20,30,60days	IBTC1023538	5407.41	P	2361.33	P	2569.04	P	3579.27	P	6295.78	P	6091.4	P	1247.68	P	464.514	P	4689.94	P	6229.38	P	328.036	A	371.913	A	67.0365	A	64.8953	A	AT4G33070	1e-96	| Symbols: | Thiamine pyrophosphate dependent pyruvate decarboxylase family protein | chr4:15952519-15954676 REVERSE LENGTH=607
5	10,15,20,30,60days	IBTC1031700	591.393	P	1461.32	P	2425.7	P	2594.35	P	4000.16	P	3649.42	P	1572	P	769.318	P	872.069	P	8875.17	P	64.6514	A	144.853	A	67.0666	A	73.5106	A	AT5G12020	7e-22	| Symbols: HSP17.6II | 17.6 kDa class II heat shock protein | chr5:3882409-3882876 REVERSE LENGTH=155
5	10,15,20,30,60days	IBTC1050095	639.002	P	885.577	P	583.654	P	668.554	P	521.027	P	591.516	P	580.543	P	559.472	P	415.279	P	514.568	P	280.653	A	280.599	A	190.42	A	218.994	A			no hit
5	10,15,20,30,60days	IBTC1060543	1071	P	649.487	P	494.24	P	956.748	P	1301.44	P	1381.48	P	873.791	P	536.42	P	770.702	P	697.065	P	359.656	A	142.483	A	162.638	A	203.816	A	AT1G64060	2e-131	| Symbols: ATRBOH F, ATRBOHF, RBOHAP108, RBOHF, RBOH F | respiratory burst oxidase protein F | chr1:23770266-23776317 FORWARD LENGTH=944
5	10,15,20,30,60days	IBTC1062686	584.697	P	448.083	P	910.278	P	1231.26	P	1824.96	P	2043.56	P	758.033	P	798.492	P	410.173	P	836.907	P	278.43	A	391.843	A	283.51	A	298.998	A	AT4G24610	4e-41	| Symbols: | unknown protein; FUNCTIONS IN: molecular_function unknown; INVOLVED IN: biological_process unknown; EXPRESSED IN: 20 plant structures; EXPRESSED DURING: 12 growth stages; BEST Arabidopsis thaliana protein match is: unknown protein (TAIR:AT5G65440.1). | chr4:12700837-12707899 REVERSE LENGTH=1155
5	10,15,20,30,60days	IBTC1066777	1459.85	P	579.796	P	1718.57	P	1981.99	P	1097.24	P	1066.36	P	423.235	P	531.956	P	873.888	P	438.506	P	302.54	A	205.873	A	294.591	A	175.63	A	AT2G37730	7e-29	| Symbols: | Protein of unknown function (DUF604) | chr2:15822186-15824538 REVERSE LENGTH=532
5	10,15,20,30,60days	IBTC1071356	465.252	P	427.202	P	788.997	P	851.666	P	774.78	P	747.5	P	602.867	P	624.592	P	611.89	P	471.177	P	393.746	A	398.028	A	139.448	A	149.023	A	AT1G69530	1e-48	| Symbols: ATEXPA1, EXP1, AT-EXP1, ATEXP1, ATHEXP ALPHA 1.2, EXPA1 | expansin A1 | chr1:26142034-26143200 FORWARD LENGTH=274
5	10,15,20,30,90days	IBTC1008109	1223.34	P	1926.45	P	4488.27	P	5032.04	P	2459.19	P	4728.47	P	2188.6	P	1742.76	P	100.875	A	87.0274	A	5619.23	P	1182.98	P	133.793	A	30.3124	A			no hit
5	10,15,20,30,90days	IBTC1015419	950.164	P	701.926	P	2974.03	P	2754.25	P	1748.81	P	2108.73	P	2129.4	P	2598.98	P	236.99	A	98.1561	A	434.327	P	634.788	P	181.32	A	51.6159	A	AT3G61490	1e-46	| Symbols: | Pectin lyase-like superfamily protein | chr3:22758439-22760137 FORWARD LENGTH=476
5	10,15,20,30,90days	IBTC1033099	440.165	P	410.734	P	740.47	P	608.413	P	590.437	P	792.76	P	618.955	P	572.133	P	338.429	A	278.973	A	604.152	P	683.862	P	373.97	A	317.74	A	AT3G12203	2e-78	| Symbols: scpl17 | serine carboxypeptidase-like 17 | chr3:3891357-3893956 REVERSE LENGTH=437
5	10,15,20,30,90days	IBTC1042146	1071.69	P	1686.05	P	1980.27	P	2140.43	P	1167.69	P	1459.13	P	2223.65	P	2487.29	P	317.035	A	224.356	A	506.099	P	1245.21	P	327.983	A	113.02	A			no hit
5	10,15,20,30,90days	IBTC1008761	460.819	P	471.822	P	617.98	P	959.576	P	457.525	P	554.867	P	653.846	P	717.082	P	345.966	A	211.204	A	521.654	P	724.443	P	164.199	A	195.362	A	AT5G23400	3e-57	| Symbols: | Leucine-rich repeat (LRR) family protein | chr5:7880603-7882372 FORWARD LENGTH=589
5	10,15,20,30,90days	IBTC1011459	1192.83	P	1716.27	P	816.002	P	1140.87	P	615.914	P	805.261	P	798.465	P	1267.66	P	297.672	A	285.98	A	593.503	P	464.092	P	121.203	A	279.818	A	AT5G10180	5e-48	| Symbols: AST68, SULTR2;1 | slufate transporter 2;1 | chr5:3193225-3196818 FORWARD LENGTH=677
5	10,15,20,30,90days	IBTC1027054	6264.4	P	8418.95	P	541.23	P	1078.76	P	1553.21	P	1499.02	P	519.722	P	447.994	P	169.636	A	381.454	A	477.651	P	794.201	P	50.3315	A	152.586	A	AT1G24020	4e-21	| Symbols: MLP423 | MLP-like protein 423 | chr1:8500653-8501458 REVERSE LENGTH=155
5	10,15,20,30,90days	IBTC1030463	2965.55	P	3399.74	P	4592.59	P	3778.72	P	4681.86	P	6357.57	P	2854.89	P	2093.2	P	234.224	A	287.191	A	709.064	P	1938.37	P	217.788	A	322.618	A	AT4G33420	8e-15	| Symbols: | Peroxidase superfamily protein | chr4:16084856-16086105 FORWARD LENGTH=325
5	10,15,20,30,90days	IBTC1073879	1901.13	P	1270.28	P	2512.66	P	3472.28	P	2055.76	P	2710.83	P	1648.22	P	1745.11	P	366.878	A	319.753	A	816.234	P	558.681	P	331.748	A	265.557	A	AT3G21760	4e-43	| Symbols: HYR1 | UDP-Glycosyltransferase superfamily protein | chr3:7667099-7668556 FORWARD LENGTH=485
5	10,15,20,30,90days	IBTC1074408	481.64	P	570.447	P	751.616	P	845.534	P	626.412	P	668.38	P	508.736	P	495.939	P	392.754	A	327.808	A	426.517	P	517.005	P	193.907	A	243.62	A	AT1G63710	4e-41	| Symbols: CYP86A7 | cytochrome P450, family 86, subfamily A, polypeptide 7 | chr1:23632360-23633931 REVERSE LENGTH=523
5	10,15,20,30,120days	IBTC1001736	436.302	P	564.928	P	1019.96	P	695.71	P	624.301	P	761.878	P	815.672	P	880.119	P	110.517	A	87.3856	A	203.141	A	189.425	A	2157.05	P	3113.4	P	AT4G15480	2e-121	| Symbols: UGT84A1 | UDP-Glycosyltransferase superfamily protein | chr4:8849000-8850472 REVERSE LENGTH=490
5	10,15,20,30,120days	IBTC1009887	1213.21	P	974.074	P	611.08	P	742.449	P	576.124	P	449.455	P	681.086	P	821.388	P	346.297	A	305.98	A	324.535	A	309.659	A	537.901	P	1189.76	P
5	10,15,20,30,120days	IBTC1010150	2191.59	P	1679.92	P	730.117	P	1074.4	P	631.135	P	867.13	P	662.444	P	826.511	P	172.616	A	201.13	A	123.773	A	367.224	A	564.608	P	449.943	P	AT4G36220	1e-39	| Symbols: FAH1, CYP84A1 | ferulic acid 5-hydroxylase 1 | chr4:17137584-17139619 REVERSE LENGTH=520
5	10,15,20,30,120days	IBTC1010781	2398.69	P	1775.75	P	1244.29	P	1386.79	P	868.693	P	978.425	P	470.789	P	617.255	P	385.907	A	344.055	A	276.185	A	274.919	A	548.938	P	709.597	P	AT5G41700	2e-72	| Symbols: UBC8 | ubiquitin conjugating enzyme 8 | chr5:16676072-16677223 FORWARD LENGTH=148
5	10,15,20,30,120days	IBTC1011148	1726.64	P	1385.85	P	1257.35	P	1166.25	P	957.692	P	928.44	P	1243.11	P	1345.69	P	254.765	A	256.348	A	344.312	A	365.625	A	406.885	P	577.965	P	AT1G01580	4e-141	| Symbols: FRO2, FRD1, ATFRO2 | ferric reduction oxidase 2 | chr1:209395-212810 FORWARD LENGTH=725
5	10,15,20,30,120days	IBTC1056973	546.062	P	562.004	P	412.568	P	415.898	P	527.99	P	523.738	P	744.371	P	681.571	P	338.183	A	293.911	A	361.372	A	346.543	A	610.086	P	582.812	P	AT5G26170	2e-07	| Symbols: WRKY50, ATWRKY50 | WRKY DNA-binding protein 50 | chr5:9147176-9148128 REVERSE LENGTH=173
5	10,15,20,30,120days	IBTC1069900	1594.62	P	840.068	P	474.785	P	785.471	P	458.324	P	603.615	P	452.078	P	482.602	P	154.72	A	135.26	A	110.872	A	236.212	A	508.102	P	406.613	P	AT4G36220	3e-70	| Symbols: FAH1, CYP84A1 | ferulic acid 5-hydroxylase 1 | chr4:17137584-17139619 REVERSE LENGTH=520
5	10,15,20,30,120days	IBTC1072057	3246.3	P	4548.45	P	1649.03	P	1499.89	P	882.908	P	997.775	P	1135.66	P	1424.43	P	302.718	A	361.372	A	184.13	A	367.987	A	656.318	P	531.917	P	AT4G39230	9e-23	| Symbols: | NmrA-like negative transcriptional regulator family protein | chr4:18266024-18267604 REVERSE LENGTH=308
5	10,15,20,30,120days	IBTC1073580	981.99	P	813.899	P	613.572	P	767.655	P	704.524	P	921.504	P	908.408	P	1347.11	P	202.981	A	214.678	A	156.418	A	372.52	A	436.739	P	463.396	P	AT2G32620	2e-08	| Symbols: ATCSLB02, CSLB02, ATCSLB2 | cellulose synthase-like B | chr2:13840744-13844324 FORWARD LENGTH=757
5	10,15,20,60,90days	IBTC1000364	845.546	P	418.98	P	632.134	P	682.919	P	768.894	P	861.847	P	310.174	A	206.382	A	543.203	P	525.909	P	511.756	P	695.716	P	229.972	A	212.739	A	AT5G63135	8e-22	| Symbols: | unknown protein; Has 30201 Blast hits to 17322 proteins in 780 species: Archae - 12; Bacteria - 1396; Metazoa - 17338; Fungi - 3422; Plants - 5037; Viruses - 0; Other Eukaryotes - 2996 (source: NCBI BLink). | chr5:25325253-25326440 REVERSE LENGTH=99
5	10,15,20,60,90days	IBTC1057986	2087.13	P	1859.69	P	2082.12	P	1262.95	P	1816.99	P	1974.95	P	158.435	A	70.918	A	913.08	P	976.498	P	476.54	P	1875.24	P	277.033	A	66.0206	A	AT1G05010	2e-128	| Symbols: EFE, ACO4, EAT1 | ethylene-forming enzyme | chr1:1431419-1432695 REVERSE LENGTH=323
5	10,15,20,60,90days	IBTC1001790	2887	P	3259.87	P	2155.45	P	1905.93	P	2511.65	P	2706.89	P	241.987	A	98.1019	A	1433.43	P	1541.68	P	802.429	P	2704.35	P	367.633	A	88.5372	A	AT1G05010	9e-133	| Symbols: EFE, ACO4, EAT1 | ethylene-forming enzyme | chr1:1431419-1432695 REVERSE LENGTH=323
5	10,15,20,60,90days	IBTC1002976	7020.23	P	2734.54	P	1240.12	P	1565.59	P	1157.04	P	1990.03	P	279.7	A	213.839	A	430.642	P	731.495	P	763.224	P	437.469	P	114.619	A	181.074	A	AT4G37060	6e-31	| Symbols: PLP5, PLA IVB, AtPLAIVB | PATATIN-like protein 5 | chr4:17461573-17463734 REVERSE LENGTH=414
5	10,15,20,60,90days	IBTC1009655	13548.7	P	13221.4	P	5331.97	P	3501.28	P	2478.59	P	3724.52	P	68.361	A	33.7327	A	1928.93	P	5432.9	P	574.154	P	3893.85	P	97.9656	A	45.1193	A	AT5G05260	2e-136	| Symbols: CYP79A2 | cytochrome p450 79a2 | chr5:1559778-1561765 REVERSE LENGTH=523
5	10,15,20,60,90days	IBTC1011376	1095.19	P	669.385	P	814.048	P	751.516	P	594.435	P	542.434	P	381.907	A	273.953	A	698.744	P	784.085	P	403.469	P	770.518	P	355.736	A	290.659	A	AT3G21430	9e-14	| Symbols: ATALY3, ALY3 | DNA binding | chr3:7544800-7552841 REVERSE LENGTH=1132
5	10,15,20,60,90days	IBTC1012035	30818.2	P	32179.2	P	17832.4	P	21055.1	P	9368.24	P	12202.7	P	124.882	A	69.4504	A	13658.8	P	11732.1	P	589.722	P	10971.4	P	29.0735	A	29.0925	A	AT5G64750	8e-19	| Symbols: ABR1 | Integrase-type DNA-binding superfamily protein | chr5:25891679-25893656 FORWARD LENGTH=391
5	10,15,20,60,90days	IBTC1012053	2094.13	P	1629.67	P	1413.48	P	1343.71	P	1110.85	P	1261.89	P	195.646	A	197.026	A	567.627	P	796.34	P	413.812	P	848.049	P	368.002	A	117.334	A	AT1G10340	4e-13	| Symbols: | Ankyrin repeat family protein | chr1:3390475-3392481 REVERSE LENGTH=578
5	10,15,20,60,90days	IBTC1012134	25079.9	P	24469	P	10676.6	P	11642.3	P	3537.58	P	5026.83	P	284.096	A	258.493	A	5514.86	P	6497.59	P	946.91	P	6612.02	P	40.5098	A	76.0708	A	AT5G05580	4e-104	| Symbols: FAD8 | fatty acid desaturase 8 | chr5:1664331-1666345 FORWARD LENGTH=435
5	10,15,20,60,90days	IBTC1013365	1552.11	P	1744.42	P	1980.51	P	1724.73	P	2356.96	P	2568.4	P	342.05	A	153.803	A	1949.41	P	3513.56	P	1172.79	P	2268.58	P	292.955	A	292.964	A	AT4G19390	2e-21	| Symbols: | Uncharacterised protein family (UPF0114) | chr4:10574903-10576355 REVERSE LENGTH=273
5	10,15,20,60,90days	IBTC1013500	1026.5	P	570.821	P	656.044	P	1056.28	P	1050.11	P	1099.84	P	361.691	A	260.789	A	727.875	P	645.559	P	577.732	P	505.852	P	235.517	A	145.797	A
5	10,15,20,60,90days	IBTC1013829	828.022	P	616.194	P	523.482	P	864.357	P	501.013	P	586.138	P	231.021	A	178.381	A	517.454	P	581.992	P	513.64	P	472.606	P	287.596	A	385.02	A	AT3G47460	5e-16	| Symbols: ATSMC2 | Structural maintenance of chromosomes (SMC) family protein | chr3:17486765-17493178 FORWARD LENGTH=1171
5	10,15,20,60,90days	IBTC1015034	27425.2	P	29909.8	P	19134.8	P	19399.4	P	5815.12	P	8416.41	P	127.694	A	168.359	A	9353.52	P	5443.61	P	477.081	P	11045.4	P	173.119	A	139.44	A	AT5G64750	1e-23	| Symbols: ABR1 | Integrase-type DNA-binding superfamily protein | chr5:25891679-25893656 FORWARD LENGTH=391
5	10,15,20,60,90days	IBTC1016723	1640.42	P	1128.38	P	1158.05	P	1042.27	P	1159.01	P	1048.2	P	376.579	A	277.895	A	760.791	P	1430.25	P	595.54	P	695.864	P	202.822	A	135.827	A	AT1G12880	5e-29	| Symbols: atnudt12, NUDT12 | nudix hydrolase homolog 12 | chr1:4390036-4391046 FORWARD LENGTH=203
5	10,15,20,60,90days	IBTC1018137	7632.15	P	3961.82	P	2552.28	P	2588.45	P	1173.1	P	1333.22	P	273.751	A	304.35	A	989.182	P	2875	P	431.897	P	2483.93	P	18.7464	A	12.8178	A	AT5G28237	3e-64	| Symbols: | Pyridoxal-5'-phosphate-dependent enzyme family protein | chr5:10207477-10213542 REVERSE LENGTH=465
5	10,15,20,60,90days	IBTC1018436	22155.6	P	18128	P	9530.36	P	9045.98	P	3519.48	P	5497.76	P	255.887	A	324.524	A	5473.99	P	8074.54	P	1957.65	P	10993	P	245.403	A	146.17	A	AT4G38460	2e-06	| Symbols: GGR | geranylgeranyl reductase | chr4:17994849-17995974 FORWARD LENGTH=326
5	10,15,20,60,90days	IBTC1019231	14804.4	P	12449.9	P	4695.82	P	5684.94	P	2841.15	P	3495.07	P	191.457	A	211.262	A	1984.85	P	2345.65	P	423.619	P	2413.01	P	39.4403	A	18.0832	A	AT5G44630	3e-78	| Symbols: | Terpenoid cyclases/Protein prenyltransferases superfamily protein | chr5:18003280-18005616 FORWARD LENGTH=557
5	10,15,20,60,90days	IBTC1019303	22544.3	P	6562.63	P	3128.87	P	5930.35	P	1636.15	P	3682.26	P	247.212	A	319.586	A	1198.47	P	4080.13	P	1144.78	P	1964.09	P	157.699	A	274.7	A	AT4G37070	1e-38	| Symbols: PLP1, PLA IVA, AtPLAIVA | Acyl transferase/acyl hydrolase/lysophospholipase superfamily protein | chr4:17465167-17467058 REVERSE LENGTH=372
5	10,15,20,60,90days	IBTC1020530	636.693	P	935.564	P	904.331	P	804.484	P	1001.49	P	823.218	P	243.121	A	194.484	A	961.388	P	957.885	P	600.457	P	2319.6	P	197.211	A	119.431	A	AT4G31980	6e-15	| Symbols: | unknown protein; CONTAINS InterPro DOMAIN/s: Protein of unknown function DUF247, plant (InterPro:IPR004158), Protein of unknown function DUF862, eukaryotic (InterPro:IPR008580); BEST Arabidopsis thaliana protein match is: Plant protein of unknown function (DUF247) (TAIR:AT5G11290.1); Has 1967 Blast hits to 1844 proteins in 183 species: Archae - 0; Bacteria - 6; Metazoa - 223; Fungi -…
5	10,15,20,60,90days	IBTC1020921	870.157	P	1751.42	P	1246.57	P	877.873	P	551.655	P	462.58	P	392.857	A	333.284	A	580.203	P	928.067	P	649.011	P	1959.89	P	264.088	A	121.715	A	AT4G23160	1e-08	| Symbols: CRK8 | cysteine-rich RLK (RECEPTOR-like protein kinase) 8 | chr4:12129485-12134086 FORWARD LENGTH=1262
5	10,15,20,60,90days	IBTC1021261	1053.36	P	884.8	P	1065.35	P	1291.99	P	832.568	P	876.527	P	239.996	A	385.844	A	452.219	P	784.288	P	414.255	P	516.368	P	256.227	A	279.086	A	AT5G24010	1e-44	| Symbols: | Protein kinase superfamily protein | chr5:8113910-8116384 FORWARD LENGTH=824
5	10,15,20,60,90days	IBTC1024516	5383.42	P	5923.33	P	3781.54	P	3218.52	P	3185.35	P	3550.16	P	362.869	A	232.617	A	1699.03	P	3260.34	P	597.279	P	1941.58	P	77.6121	A	70.0843	A	AT4G25300	6e-85	| Symbols: | 2-oxoglutarate (2OG) and Fe(II)-dependent oxygenase superfamily protein | chr4:12945263-12946642 FORWARD LENGTH=356
5	10,15,20,60,90days	IBTC1028884	8460.39	P	4714.04	P	5594.35	P	5978.59	P	5037.85	P	5894.36	P	399.732	A	307.119	A	3755.92	P	769.223	P	1092.28	P	2674.89	P	55.5941	A	37.0662	A
5	10,15,20,60,90days	IBTC1029565	5379.27	P	5809.59	P	1859.26	P	2951.95	P	2326.38	P	2335.42	P	314.547	A	391.553	A	949.53	P	1255.27	P	454.735	P	780.626	P	93.1126	A	88.5252	A
5	10,15,20,60,90days	IBTC1033217	22210.9	P	19893.7	P	9973.3	P	11122.1	P	5623.01	P	8647.32	P	185.548	A	127.403	A	3067.64	P	4109.88	P	901.935	P	3855.84	P	123.292	A	63.1652	A
5	10,15,20,60,90days	IBTC1034895	800.946	P	475.299	P	763.192	P	582.245	P	693.433	P	659.456	P	378.566	A	288.241	A	672.795	P	866.332	P	413.306	P	793.005	P	156.738	A	179.388	A	AT3G16030	8e-21	| Symbols: CES101 | lectin protein kinase family protein | chr3:5439609-5442802 FORWARD LENGTH=850
5	10,15,20,60,90days	IBTC1036413	14799.2	P	6987.79	P	5815.97	P	4844.08	P	1232.22	P	1774.64	P	245.561	A	252.661	A	2818.2	P	9290.2	P	1520.34	P	4716.31	P	246.606	A	139.941	A	AT1G19715	2e-08	| Symbols: | Mannose-binding lectin superfamily protein | chr1:6816934-6819432 REVERSE LENGTH=601
5	10,15,20,60,90days	IBTC1037971	3797.9	P	3088.8	P	1550.06	P	2610.71	P	855.678	P	629.603	P	98.6655	A	150.436	A	1753.63	P	1370.79	P	616.702	P	2930.78	P	41.5875	A	49.4717	A
5	10,15,20,60,90days	IBTC1044400	1497.04	P	953.576	P	490.56	P	841.889	P	526.523	P	506.491	P	271.923	A	377.508	A	478.172	P	478.986	P	422.226	P	428.874	P	165.41	A	185.834	A
5	10,15,20,60,90days	IBTC1045325	7898.24	P	3670.31	P	3205.71	P	4316.67	P	2089.11	P	2596.67	P	180.977	A	159.601	A	1297.86	P	834.821	P	554.313	P	1006.23	P	31.9292	A	21.3555	A	AT5G43650	2e-10	| Symbols: BHLH92 | basic helix-loop-helix (bHLH) DNA-binding superfamily protein | chr5:17533310-17534758 REVERSE LENGTH=247
5	10,15,20,60,90days	IBTC1045625	626.984	P	809.624	P	1000.19	P	587.939	P	763.959	P	872.518	P	166.349	A	94.9169	A	779.732	P	1508.64	P	720.477	P	881.589	P	122.331	A	133.561	A	AT4G19390	5e-09	| Symbols: | Uncharacterised protein family (UPF0114) | chr4:10574903-10576355 REVERSE LENGTH=273
5	10,15,20,60,90days	IBTC1045730	3376.62	P	2924.86	P	1912.03	P	1813.53	P	1224.49	P	1702.46	P	198.246	A	173.615	A	809.49	P	1325.67	P	571.246	P	1021.95	P	285.056	A	157.462	A
5	10,15,20,60,90days	IBTC1052777	693.867	P	601.755	P	638.305	P	1251.41	P	1167.08	P	1160.93	P	357.251	A	345.602	A	657.589	P	991.682	P	420.464	P	407.642	P	199.349	A	320.308	A
5	10,15,20,60,90days	IBTC1053268	413.562	P	807.873	P	453.165	P	568.851	P	437.888	P	474.687	P	338.468	A	227.162	A	518.673	P	667.114	P	506.958	P	528.834	P	315.072	A	343.825	A
5	10,15,20,60,90days	IBTC1053365	669.662	P	574.207	P	583.096	P	855.63	P	661.223	P	637.486	P	179.113	A	168.855	A	825.733	P	1266.86	P	1003.59	P	1148.91	P	102.204	A	137.757	A
5	10,15,20,60,90days	IBTC1055405	1094.41	P	559.275	P	1302.88	P	1123.92	P	823.211	P	693.473	P	327.644	A	356.792	A	776.317	P	2223.42	P	751.909	P	842.034	P	271.9	A	326.549	A
5	10,15,20,60,90days	IBTC1056555	6818.81	P	4554.69	P	1733.68	P	3151.91	P	1085.1	P	1779.61	P	237.501	A	312.351	A	801.911	P	486.959	P	1027.25	P	853.451	P	191.987	A	59.1911	A	AT5G53130	4e-33	| Symbols: CNGC1, ATCNGC1 | cyclic nucleotide gated channel 1 | chr5:21537830-21540490 REVERSE LENGTH=716
5	10,15,20,60,90days	IBTC1056876	3644.56	P	2834.6	P	1238.35	P	1713.68	P	1084.1	P	1034.59	P	335.015	A	219.795	A	830.452	P	1298.94	P	762.562	P	536.152	P	120.254	A	169.273	A
5	10,15,20,60,90days	IBTC1058136	36070.1	P	31833.5	P	12884.6	P	14888.8	P	6596.92	P	10094.7	P	128.934	A	89.0999	A	5297.93	P	14088.8	P	1425.17	P	10021.4	P	39.8516	A	34.3402	A	AT5G05260	2e-80	| Symbols: CYP79A2 | cytochrome p450 79a2 | chr5:1559778-1561765 REVERSE LENGTH=523
5	10,15,20,60,90days	IBTC1062032	15121	P	15824.4	P	6445.28	P	6379.45	P	2284.16	P	4276.85	P	147.295	A	121.124	A	1737.18	P	1955.42	P	634.032	P	2472.3	P	103.269	A	49.035	A	AT5G11590	3e-12	| Symbols: TINY2 | Integrase-type DNA-binding superfamily protein | chr5:3727789-3728499 REVERSE LENGTH=236
5	10,15,20,60,90days	IBTC1063398	2542.46	P	2472.3	P	1081.48	P	1550.8	P	557.427	P	682.238	P	206.374	A	280.974	A	784.829	P	408.814	P	518.666	P	562.815	P	172.568	A	243.841	A
5	10,15,20,60,90days	IBTC1065611	841.194	P	1208.51	P	1311.81	P	1993.19	P	911.719	P	571.775	P	264.71	A	318.287	A	1009.67	P	1761.81	P	579.45	P	598.68	P	168.69	A	148.65	A
5	10,15,20,60,90days	IBTC1066263	919.738	P	743.483	P	580.795	P	594.814	P	743.603	P	564.828	P	210.071	A	266.465	A	805.181	P	614.233	P	541.145	P	656.107	P	348.443	A	146.014	A	AT5G65970	2e-21	| Symbols: MLO10, ATMLO10 | Seven transmembrane MLO family protein | chr5:26387509-26390407 REVERSE LENGTH=569
5	10,15,20,60,90days	IBTC1068739	4250.28	P	5437.41	P	4077.8	P	3099.12	P	1363.24	P	2045.51	P	370.542	A	333.442	A	1106.53	P	646.674	P	437.467	P	1013.31	P	80.241	A	154.1	A	AT3G52780	2e-50	| Symbols: ATPAP20, PAP20 | Purple acid phosphatases superfamily protein | chr3:19561525-19564195 REVERSE LENGTH=427
5	10,15,20,60,90days	IBTC1069772	1281.96	P	1198.59	P	1135.06	P	1375.71	P	427.023	P	410.777	P	254.52	A	363.095	A	899.37	P	420	P	1160.34	P	908.5	P	160.415	A	211.143	A
5	10,15,20,60,90days	IBTC1073019	1121.53	P	1279.27	P	1565.95	P	1263.36	P	1099.12	P	1104.08	P	306.813	A	171.014	A	826.406	P	1238.89	P	470.947	P	1589.75	P	33.0388	A	20.7753	A	AT4G03470	4e-13	| Symbols: | Ankyrin repeat family protein | chr4:1542059-1544283 REVERSE LENGTH=683
5	10,15,20,60,90days	IBTC1073454	12454.7	P	12293.2	P	5082.54	P	6261.56	P	2374.95	P	4278.54	P	143.818	A	121.227	A	1760.76	P	2274.12	P	761.977	P	2160.83	P	123.51	A	33.408	A	AT2G36450	3e-07	| Symbols: HRD | Integrase-type DNA-binding superfamily protein | chr2:15294303-15294857 REVERSE LENGTH=184
5	10,15,20,60,90days	IBTC1074805	18293.9	P	15607.9	P	12359.3	P	10546.8	P	4676.94	P	6835.96	P	250.552	A	281.297	A	4711.17	P	8856.54	P	882.451	P	7573.15	P	187.967	A	94.4475	A
5	10,15,30,60,90days	IBTC1043531	426.974	P	482.644	P	480.813	P	509.417	P	328.281	A	390.272	A	634.092	P	657.763	P	422.68	P	417.6	P	445.3	P	499.64	P	358.082	A	375.412	A			no hit
6	10,15,30,60,90days	IBTC1059765	574.14	P	441.698	P	536.764	P	415.802	P	344.151	A	268.81	A	438.673	P	472.74	P	754.917	P	472.654	P	2920.3	P	1884.96	P	305.111	A	129.692	A	AT5G42440	1e-43	| Symbols: | Protein kinase superfamily protein | chr5:16973434-16974513 REVERSE LENGTH=359
5	10,15,20,60,120days	IBTC1067555	519.317	P	441.917	P	471.343	P	571.383	P	449.327	P	474.998	P	286.627	A	366.58	A	704.403	P	639.981	P	394.224	A	291.187	A	1029.89	P	816.407	P	AT2G25620	2e-49	| Symbols: AtDBP1, DBP1 | DNA-binding protein phosphatase 1 | chr2:10903154-10904978 REVERSE LENGTH=392
5	10,15,20,60,120days	IBTC1034951	4212.67	P	3670.25	P	1320.17	P	1623.18	P	795.905	P	1183.09	P	159.948	A	67.8034	A	496.923	P	648.942	P	302.528	A	395.198	A	604.384	P	741.376	P
5	10,15,20,90,120days	IBTC1059869	2473.17	P	2688.51	P	1443.54	P	1124.98	P	404.878	P	513.56	P	277.24	A	264.36	A	352.885	A	164.402	A	497.517	P	994.643	P	937.743	P	1005	P
5	10,15,30,60,90days	IBTC1020259	479.959	P	497.513	P	357.643	A	320.773	A	729.871	P	773.819	P	426.118	P	414.813	P	767.081	P	1441.02	P	421.395	P	438.729	P	125.53	A	202.783	A	AT5G60750	1e-45	| Symbols: | CAAX amino terminal protease family protein | chr5:24431072-24433199 FORWARD LENGTH=347
5	10,15,30,60,90days	IBTC1041064	1149.78	P	593.308	P	212.315	A	306.196	A	1105.33	P	1521.39	P	3160.58	P	3154.72	P	456.307	P	1616.38	P	690.776	P	1152.17	P	125.201	A	87.7739	A	AT3G23730	3e-30	| Symbols: XTH16 | xyloglucan endotransglucosylase/hydrolase 16 | chr3:8550222-8551248 FORWARD LENGTH=291
5	10,15,30,90,120days	IBTC1029818	466.015	P	678.956	P	556.352	P	472.211	P	200.035	A	205.858	A	407.716	P	410.508	P	356.639	A	298.466	A	472.67	P	615.743	P	615.622	P	576.124	P
5	10,15,60,90,120days	IBTC1007350	931.907	P	542.1	P	521.553	P	620.549	P	323.904	A	317.07	A	222.716	A	285.921	A	623.754	P	600.054	P	448.798	P	488.531	P	521.36	P	493.652	P	AT4G29090	8e-25	| Symbols: | Ribonuclease H-like superfamily protein | chr4:14333528-14335255 FORWARD LENGTH=575
5	10,15,60,90,120days	IBTC1011319	751.98	P	666.906	P	482.156	P	472.436	P	301.643	A	306.249	A	360.101	A	349.129	A	485.602	P	476.635	P	479.946	P	556.43	P	453.044	P	619.522	P	AT4G08350	2e-95	| Symbols: GTA02, GTA2 | global transcription factor group A2 | chr4:5286351-5292072 FORWARD LENGTH=1041
5	10,15,60,90,120days	IBTC1021473	479.231	P	684.335	P	440.493	P	587.006	P	387.449	A	395.851	A	371.64	A	353.619	A	504.388	P	531.952	P	469.564	P	471.641	P	583.017	P	517.652	P	AT5G50460	5e-22	| Symbols: | secE/sec61-gamma protein transport protein | chr5:20552168-20552509 REVERSE LENGTH=69
5	10,15,60,90,120days	IBTC1031003	564.273	P	550.228	P	433.683	P	527.092	P	317.887	A	387.089	A	274.118	A	351.765	A	524.801	P	439.379	P	427.861	P	433.48	P	707.235	P	780.808	P	AT5G22130	2e-147	| Symbols: PNT1 | mannosyltransferase family protein | chr5:7337486-7339831 REVERSE LENGTH=450
5	10,15,60,90,120days	IBTC1031559	651.261	P	922.031	P	601.395	P	798.732	P	331.905	A	358.723	A	230.782	A	275.573	A	450.421	P	542.005	P	562.875	P	453.603	P	840.54	P	796.747	P
5	10,15,60,90,120days	IBTC1032992	3546.16	P	4588.12	P	2403.98	P	1284.69	P	251.035	A	391.101	A	94.0384	A	162.44	A	2605.93	P	1498.8	P	782.767	P	3457.8	P	1810.86	P	2229.7	P	AT3G22830	2e-09	| Symbols: AT-HSFA6B, HSFA6B | heat shock transcription factor A6B | chr3:8078981-8080895 FORWARD LENGTH=406
5	10,15,60,90,120days	IBTC1033550	827.467	P	1221.75	P	502.191	P	537.471	P	365.644	A	382.461	A	243.846	A	320.926	A	499.71	P	416.861	P	464.882	P	686.895	P	803.11	P	574.444	P
5	10,15,60,90,120days	IBTC1037550	585.19	P	647.625	P	519.313	P	740.793	P	365.701	A	355.935	A	220.143	A	207.809	A	704.905	P	502.49	P	666.919	P	414.337	P	561.162	P	687.428	P
5	10,15,60,90,120days	IBTC1045803	623.52	P	537.65	P	697.279	P	663.995	P	346.692	A	345.086	A	276.634	A	338.662	A	484.141	P	517.414	P	476.908	P	541.24	P	535.88	P	853.674	P
5	10,15,60,90,120days	IBTC1048963	1319.23	P	1899.67	P	671.852	P	421.817	P	355.481	A	324.57	A	322.674	A	327.685	A	478.314	P	1077.69	P	559.964	P	794.398	P	1606.94	P	761.016	P
5	10,15,60,90,120days	IBTC1056703	711.122	P	922.6	P	471.098	P	602.462	P	292.485	A	299.315	A	348.443	A	291.419	A	738.775	P	446.482	P	1028.64	P	719.642	P	986.427	P	1312.4	P
5	10,15,60,90,120days	IBTC1057535	616.385	P	729.697	P	516.751	P	630.036	P	382.003	A	330.222	A	307.694	A	318.042	A	639.915	P	417.148	P	671.66	P	549.489	P	727.897	P	1007.87	P
5	10,15,60,90,120days	IBTC1066221	590.007	P	966.978	P	422.318	P	569.922	P	361.086	A	341.216	A	240.868	A	340.08	A	483.418	P	477.917	P	557.674	P	533.473	P	948.425	P	742.157	P
5	10,30,60,90,120days	IBTC1060472	404.921	P	1141.09	P	177.185	A	194.412	A	303.273	A	312.346	A	624.062	P	714.235	P	1328.25	P	1011.27	P	1638.02	P	649.063	P	9125.3	P	10832.1	P	AT2G18570	2e-39	| Symbols: | UDP-Glycosyltransferase superfamily protein | chr2:8063429-8064841 FORWARD LENGTH=470
6	10,30,60,90,120days	IBTC1033096	709.612	P	488.029	P	263.911	A	307.276	A	341.378	A	305.573	A	1147.31	P	949.147	P	550.232	P	510.976	P	640.105	P	610.845	P	565.995	P	478.113	P	AT3G02850	2e-57	| Symbols: SKOR | STELAR K+ outward rectifier | chr3:619701-623473 REVERSE LENGTH=828
6	10,30,60,90,120days	IBTC1043743	498.149	P	941.753	P	341.981	A	363.467	A	392.339	A	337.353	A	454.4	P	412.206	P	468.835	P	558.461	P	562.788	P	439.185	P	1258.83	P	1061.68	P
6	10,30,60,90,120days	IBTC1053753	448.031	P	627.414	P	315.673	A	365.813	A	366.836	A	374.393	A	458.444	P	436.962	P	464.59	P	514.461	P	545.102	P	425.039	P	1228.47	P	905.518	P
5	10,30,60,90,120days	IBTC1017856	453.903	P	471.808	P	383.967	A	392.322	A	257.615	A	202.093	A	471.202	P	664.893	P	791.724	P	591.539	P	915.175	P	540.265	P	893.838	P	916.303	P	AT1G70750	9e-42	| Symbols: | Protein of unknown function, DUF593 | chr1:26680728-26683147 REVERSE LENGTH=749
5	10,30,60,90,120days	IBTC1029735	414.39	P	905.186	P	277.532	A	397.632	A	233.557	A	263.53	A	479.568	P	809.921	P	716.877	P	450.422	P	893.72	P	474.956	P	833.965	P	639.906	P			no hit
5	10,30,60,90,120days	IBTC1063300	436.655	P	774.368	P	240.678	A	335.098	A	282.664	A	310.863	A	490.595	P	532.657	P	677.105	P	461.78	P	597.604	P	441.917	P	2152.55	P	2114.92	P			no hit
5	15,20,30,60,90days	IBTC1027232	217.76	A	193.05	A	675.703	P	523.073	P	902.866	P	867.565	P	604.892	P	474.428	P	785.607	P	738.193	P	420.939	P	564.045	P	196.792	A	280.139	A	AT1G31800	8e-71	| Symbols: CYP97A3, LUT5 | cytochrome P450, family 97, subfamily A, polypeptide 3 | chr1:11396440-11399470 FORWARD LENGTH=595
5	15,20,30,60,90days	IBTC1041562	87.8794	A	63.0274	A	556.96	P	502.795	P	434.752	P	547.052	P	416.607	P	631.319	P	1015.45	P	597.706	P	755.465	P	881.671	P	376.983	A	335.283	A	AT5G49100	9e-30	| Symbols: | unknown protein; BEST Arabidopsis thaliana protein match is: unknown protein (TAIR:AT3G06868.1); Has 30201 Blast hits to 17322 proteins in 780 species: Archae - 12; Bacteria - 1396; Metazoa - 17338; Fungi - 3422; Plants - 5037; Viruses - 0; Other Eukaryotes - 2996 (source: NCBI BLink). | chr5:19897700-19898890 REVERSE LENGTH=396
5	15,20,30,60,90days	IBTC1058065	252.738	A	126.376	A	1050.52	P	1127.1	P	904.791	P	825.274	P	903.336	P	784.704	P	2349.69	P	978.467	P	1416	P	895.522	P	288.688	A	311.647	A	AT1G64390	2e-86	| Symbols: AtGH9C2, GH9C2 | glycosyl hydrolase 9C2 | chr1:23911329-23914642 FORWARD LENGTH=620
5	15,20,30,60,90days	IBTC1064296	338.316	A	388.42	A	530.303	P	536.764	P	480.381	P	575.448	P	689.92	P	628.533	P	606.585	P	477.53	P	495.631	P	563.74	P	337.447	A	317.724	A
5	15,20,30,60,90days	IBTC1017478	223.589	A	163.868	A	1348.22	P	804.359	P	543.473	P	502.03	P	1655.68	P	2097.59	P	665.425	P	1683.24	P	2416.12	P	1237.5	P	278.633	A	251.424	A
5	15,20,30,60,90days	IBTC1019904	297.262	A	364.889	A	502.636	P	535.672	P	1030.48	P	739.113	P	848.914	P	859.514	P	848.818	P	933.957	P	500.305	P	444.455	P	260.381	A	332.214	A	AT2G38020	4e-42	| Symbols: VCL1, MAN, EMB258 | vacuoleless1 (VCL1) | chr2:15910098-15914190 REVERSE LENGTH=858
5	15,20,30,60,90days	IBTC1021481	363.253	A	277.299	A	2149.81	P	2378.82	P	4469.78	P	4184.37	P	3346.35	P	5328.61	P	2789.5	P	1612.17	P	1473.84	P	1187.09	P	341.783	A	221.826	A
5	15,20,30,60,90days	IBTC1032876	317.945	A	348.045	A	470.267	P	408.767	P	412.226	P	467.564	P	2393.52	P	2453.57	P	1078.68	P	1218.28	P	3972.42	P	2482.42	P	270.366	A	200.233	A
5	15,20,30,60,90days	IBTC1050000	340.677	A	159.334	A	503.649	P	604.779	P	1230.52	P	1150	P	787.71	P	684.503	P	552.781	P	429.358	P	544.755	P	561.674	P	103.354	A	58.4025	A
5	15,20,30,60,90days	IBTC1056252	306.271	A	198.868	A	607.641	P	567.918	P	955.376	P	557.861	P	1264.35	P	1814.22	P	707.151	P	1763.21	P	464.32	P	696.711	P	260.608	A	224.845	A	AT3G29200	2e-12	| Symbols: CM1, ATCM1 | chorismate mutase 1 | chr3:11164582-11166258 REVERSE LENGTH=340
5	15,20,30,60,90days	IBTC1067312	83.1659	A	162.019	A	591.967	P	780.783	P	2016.26	P	1675.8	P	1459.94	P	1170.33	P	1806.25	P	6291.69	P	888.74	P	1990.79	P	53.0291	A	88.8824	A
5	15,20,30,60,90days	IBTC1068346	263.108	A	318.115	A	632.813	P	502.766	P	627.281	P	812.211	P	492.268	P	413.83	P	734.662	P	1452.73	P	539.593	P	909.24	P	198.927	A	161.209	A
5	15,20,30,60,90days	IBTC1008588	157.235	A	175.464	A	2212.16	P	1338.91	P	2314.64	P	2551.63	P	1248.81	P	944.283	P	664.254	P	1318.8	P	944.234	P	1777.36	P	378.559	A	236.831	A	AT1G28110	2e-89	| Symbols: SCPL45 | serine carboxypeptidase-like 45 | chr1:9804153-9806832 REVERSE LENGTH=461
5	15,20,30,60,90days	IBTC1010716	233.128	A	177.025	A	1935.04	P	949.373	P	1933.4	P	1712.33	P	2231.98	P	1441.41	P	1657.86	P	1476.61	P	1121.52	P	1904.23	P	213.099	A	283.928	A	AT5G34940	6e-33	| Symbols: AtGUS3, GUS3 | glucuronidase 3 | chr5:13235912-13238718 REVERSE LENGTH=536
5	15,20,30,60,90days	IBTC1011310	285.421	A	271.337	A	671.471	P	478.608	P	730.416	P	669.918	P	812.626	P	644.067	P	780.921	P	807.228	P	482.591	P	633.085	P	325.924	A	311.013	A	AT2G48100	2e-29	| Symbols: | Exonuclease family protein | chr2:19671245-19672384 FORWARD LENGTH=242
5	15,20,30,60,90days	IBTC1015404	344.771	A	312.729	A	907.922	P	786.582	P	836.609	P	740.282	P	825.435	P	814.592	P	920.4	P	642.458	P	703.292	P	702.951	P	163.048	A	239.509	A	AT5G14180	8e-32	| Symbols: MPL1 | Myzus persicae-induced lipase 1 | chr5:4571442-4574413 REVERSE LENGTH=418
5	15,20,30,60,90days	IBTC1015831	153.118	A	144.871	A	2000.08	P	1955.91	P	1354.59	P	1332.52	P	2635.82	P	2168.67	P	2042.69	P	1447.02	P	849.85	P	2236.45	P	179.431	A	135.159	A	AT1G10640	1e-28	| Symbols: | Pectin lyase-like superfamily protein | chr1:3515478-3517807 REVERSE LENGTH=532
5	15,20,30,60,90days	IBTC1018342	55.5612	A	73.2823	A	641.257	P	820.15	P	740.413	P	630.944	P	1433.05	P	1789.68	P	1363.69	P	1059.42	P	1002.65	P	1424.96	P	132.488	A	170.735	A	AT5G52860	5e-105	| Symbols: | ABC-2 type transporter family protein | chr5:21419776-21421545 REVERSE LENGTH=589
5	15,20,30,60,90days	IBTC1027066	388.391	A	249.153	A	432.701	P	510.632	P	825.677	P	685.343	P	565.665	P	667.124	P	446.301	P	505.699	P	657.387	P	518.761	P	25.9162	A	23.1013	A	AT3G50150	3e-10	| Symbols: | Plant protein of unknown function (DUF247) | chr3:18595809-18597551 REVERSE LENGTH=509
5	15,20,30,60,90days	IBTC1048985	79.0901	A	166.669	A	733.017	P	1057.3	P	734.733	P	881.149	P	1370.32	P	1462.19	P	1149.23	P	718.543	P	609.135	P	1240.6	P	46.8877	A	39.2381	A	AT4G20200	9e-18	| Symbols: | Terpenoid cyclases/Protein prenyltransferases superfamily protein | chr4:10908672-10911151 REVERSE LENGTH=604
5	15,20,30,60,90days	IBTC1058494	65.6839	A	71.4512	A	1495.23	P	2088.29	P	3594.38	P	3890.81	P	4926.09	P	4804.57	P	2398.11	P	2183.83	P	761.759	P	2574.87	P	45.3916	A	39.6949	A	AT5G63180	1e-102	| Symbols: | Pectin lyase-like superfamily protein | chr5:25341106-25343113 REVERSE LENGTH=432
5	15,20,30,60,90days	IBTC1060205	346.923	A	214.461	A	431.597	P	466.597	P	928.398	P	706.556	P	1317.14	P	1333.66	P	476.004	P	562.241	P	443.64	P	512.91	P	181.506	A	158.55	A	AT5G36930	5e-23	| Symbols: | Disease resistance protein (TIR-NBS-LRR class) family | chr5:14567771-14571916 REVERSE LENGTH=1191
5	15,20,30,60,90days	IBTC1063146	170.652	A	349.837	A	577.764	P	751.135	P	566.185	P	635.405	P	1264.46	P	1506.13	P	713.278	P	765.213	P	738.416	P	743.603	P	189.065	A	333.911	A	AT3G06880	2e-21	| Symbols: | Transducin/WD40 repeat-like superfamily protein | chr3:2170516-2175686 REVERSE LENGTH=1264
5	15,20,30,60,90days	IBTC1065291	158.308	A	231.75	A	3925.57	P	4584.94	P	4053.6	P	3823.79	P	6340.25	P	4930.85	P	6377.81	P	4503.86	P	3384.93	P	5948.85	P	257.88	A	186.26	A			no hit
5	15,20,30,60,90days	IBTC1068343	301.663	A	139.111	A	403.206	P	523.777	P	639.741	P	618.855	P	787.235	P	990.12	P	975.593	P	1051.96	P	584.23	P	491.301	P	372.138	A	303.845	A	AT3G62390	2e-11	| Symbols: TBL6 | TRICHOME BIREFRINGENCE-LIKE 6 | chr3:23087275-23089142 REVERSE LENGTH=475
5	15,20,30,60,90days	IBTC1069584	177.819	A	292.307	A	786.931	P	612.554	P	1046.7	P	1292.39	P	851.443	P	955.969	P	1354.88	P	983.078	P	479.421	P	1380.56	P	357.76	A	265.744	A			no hit
5	15,20,30,60,120days	IBTC1010319	313.825	A	285.28	A	707.57	P	578.688	P	677.652	P	621.647	P	703.634	P	515.588	P	496.545	P	500.184	P	117.889	A	248.419	A	1252.94	P	486.357	P	AT4G21440	4e-73	| Symbols: ATMYB102, ATM4, MYB102 | MYB-like 102 | chr4:11418425-11419652 REVERSE LENGTH=350
5	15,20,30,90,120days	IBTC1063492	132.915	A	246.252	A	608.613	P	824.275	P	717.661	P	811.13	P	859.705	P	1284.77	P	372.138	A	377.136	A	627.234	P	798.112	P	512.81	P	674.33	P	AT5G54510	1e-59	| Symbols: GH3.6, DFL1 | Auxin-responsive GH3 family protein | chr5:22131321-22133564 REVERSE LENGTH=612
5	15,20,60,90,120days	IBTC1046745	367.266	A	338.151	A	683.68	P	478.529	P	778.442	P	449.056	P	384.364	A	366.198	A	622.347	P	526.181	P	644.277	P	697.298	P	705.121	P	603.514	P	AT2G35160	5e-14	| Symbols: SUVH5, SGD9 | SU(VAR)3-9 homolog 5 | chr2:14823562-14825946 FORWARD LENGTH=794
5	15,20,60,90,120days	IBTC1046826	362.403	A	346.141	A	628.8	P	1279.59	P	960.609	P	617.884	P	334.89	A	204.755	A	896.339	P	1817.2	P	607.935	P	453.751	P	1369.06	P	1065.81	P
5	15,30,60,90,120days	IBTC1006372	138.552	A	128.37	A	492.512	P	446.76	P	357.339	A	393.481	A	847.178	P	1085.87	P	929.109	P	526.952	P	1092.38	P	1079.67	P	2001.22	P	2617.91	P	AT3G03770	2e-126	| Symbols: | Leucine-rich repeat protein kinase family protein | chr3:945303-948436 REVERSE LENGTH=802
5	15,30,60,90,120days	IBTC1007057	227.057	A	100.849	A	487.442	P	575.168	P	379.723	A	389.873	A	663.419	P	1282.62	P	932.992	P	543.642	P	1032.02	P	698.789	P	632.127	P	915.311	P	AT2G41820	8e-102	| Symbols: | Leucine-rich repeat protein kinase family protein | chr2:17447170-17449914 FORWARD LENGTH=890
5	15,30,60,90,120days	IBTC1029517	168.871	A	252.188	A	1074.26	P	456.617	P	362.726	A	357.827	A	515.959	P	470.461	P	810.813	P	486.62	P	526.733	P	554.968	P	504.002	P	507.87	P	AT5G63940	1e-27	| Symbols: | Protein kinase protein with adenine nucleotide alpha hydrolases-like domain | chr5:25588254-25591229 FORWARD LENGTH=705
5	15,30,60,90,120days	IBTC1000925	241.624	A	348.032	A	428.394	P	1209.56	P	218.63	A	235.241	A	505.282	P	808.106	P	593.912	P	583.325	P	1201.42	P	592.386	P	5723.57	P	5702.86	P	AT1G13130	0	| Symbols: | Cellulase (glycosyl hydrolase family 5) protein | chr1:4474726-4477820 FORWARD LENGTH=552
5	15,30,60,90,120days	IBTC1033182	175.397	A	142.193	A	407.908	P	519.957	P	357.203	A	399.769	A	1381.07	P	1837.67	P	693.269	P	508.025	P	1281.26	P	1220.53	P	1253.74	P	1375.64	P
5	15,30,60,90,120days	IBTC1043543	353.843	A	348.895	A	402.476	P	486.206	P	332.052	A	328.399	A	650.645	P	733.098	P	615.571	P	577.467	P	954.078	P	753.284	P	1302.52	P	1760.52	P
5	20,30,60,90,120days	IBTC1001500	270.498	A	252.155	A	366.982	A	398.594	A	569.102	P	553.195	P	535.037	P	472.796	P	484.126	P	639.941	P	429.985	P	425.665	P	691.639	P	839.386	P	AT3G01640	1e-38	| Symbols: ATGLCAK, GLCAK | glucuronokinase G | chr3:239418-241198 FORWARD LENGTH=362
5	20,30,60,90,120days	IBTC1003132	238.046	A	276.923	A	392.553	A	245.945	A	448.744	P	465.081	P	785.799	P	625.807	P	648.205	P	752.683	P	1141.89	P	653.433	P	1506.99	P	1632.85	P	AT2G44850	3e-72	| Symbols: | unknown protein; FUNCTIONS IN: molecular_function unknown; INVOLVED IN: biological_process unknown; LOCATED IN: cellular_component unknown; EXPRESSED IN: 13 plant structures; EXPRESSED DURING: M germinated pollen stage, LP.04 four leaves visible, 4 anthesis, petal differentiation and expansion stage, E expanded cotyledon stage; CONTAINS InterPro DOMAIN/s: Uncharacterised protein fami…
5	20,30,60,90,120days	IBTC1003415	48.9056	A	121.12	A	350.98	A	356.805	A	456.499	P	445.089	P	1212.54	P	1464.32	P	2092.21	P	1785.02	P	5253.32	P	2173.2	P	4291.87	P	3895.33	P	AT3G48290	2e-29	| Symbols: CYP71A24 | cytochrome P450, family 71, subfamily A, polypeptide 24 | chr3:17882596-17884134 FORWARD LENGTH=512
5	20,30,60,90,120days	IBTC1005904	185.172	A	72.6799	A	359.114	A	384.725	A	475.172	P	446.44	P	778.512	P	1038.73	P	816.67	P	695.553	P	851.818	P	755.009	P	788.984	P	591.232	P	AT5G56220	4e-27	| Symbols: | P-loop containing nucleoside triphosphate hydrolases superfamily protein | chr5:22754871-22757792 FORWARD LENGTH=973
5	20,30,60,90,120days	IBTC1005957	99.6595	A	78.155	A	327.675	A	270.169	A	446.494	P	416.596	P	707.502	P	478.111	P	644.714	P	487.118	P	665.16	P	658.487	P	1467.96	P	1505.16	P	AT1G55850	0	| Symbols: ATCSLE1, CSLE1 | cellulose synthase like E1 | chr1:20876752-20879414 FORWARD LENGTH=729
5	20,30,60,90,120days	IBTC1008338	56.4589	A	68.7142	A	268.651	A	282.562	A	629.331	P	552.646	P	2212.36	P	3246.75	P	926.836	P	1904.75	P	2765.01	P	1783.02	P	6057.41	P	5752.09	P	AT2G06255	6e-27	| Symbols: ELF4-L3 | ELF4-like 3 | chr2:2459336-2459665 FORWARD LENGTH=109
5	20,30,60,90,120days	IBTC1009827	192.942	A	104.538	A	373.234	A	316.358	A	515.004	P	450.899	P	651.359	P	635.073	P	734.73	P	446.322	P	710.922	P	418.427	P	1016.99	P	1153.29	P	AT2G28070	1e-128	| Symbols: | ABC-2 type transporter family protein | chr2:11956432-11959782 FORWARD LENGTH=730
5	20,30,60,90,120days	IBTC1011880	205.776	A	166.767	A	347.161	A	395.631	A	436.35	P	506.181	P	602.701	P	715.775	P	823.406	P	527.318	P	1209.04	P	677.612	P	1427.09	P	1654.99	P	AT2G45870	7e-39	| Symbols: | Bestrophin-like protein | chr2:18875928-18877440 FORWARD LENGTH=410
5	20,30,60,90,120days	IBTC1012700	82.8155	A	117.195	A	338.046	A	322.556	A	433.541	P	410.912	P	520.556	P	512.464	P	603.567	P	504.67	P	599.288	P	571.944	P	584.658	P	676.911	P	AT4G35250	2e-152	| Symbols: | NAD(P)-binding Rossmann-fold superfamily protein | chr4:16771401-16773269 REVERSE LENGTH=395
5	20,30,60,90,120days	IBTC1014435	104.321	A	124.961	A	366.991	A	365.47	A	408.084	P	443.134	P	2278.76	P	3592.81	P	2099.16	P	1065.27	P	4503.01	P	1414.54	P	7947.7	P	8392.46	P	AT3G56630	2e-64	| Symbols: CYP94D2 | cytochrome P450, family 94, subfamily D, polypeptide 2 | chr3:20978953-20980512 FORWARD LENGTH=499
5	20,30,60,90,120days	IBTC1014932	258.248	A	218.768	A	253.488	A	222.545	A	411.351	P	403.908	P	546.923	P	428.935	P	558.669	P	459.54	P	580.416	P	502.124	P	951.005	P	927.906	P
5	20,30,60,90,120days	IBTC1016726	176.706	A	179.656	A	264.116	A	299.818	A	452.599	P	430.821	P	837.266	P	775.396	P	692.15	P	572.824	P	563.883	P	533.622	P	720.498	P	644.376	P
5	20,30,60,90,120days	IBTC1018238	96.7095	A	70.2773	A	381.721	A	334.422	A	525.606	P	456.848	P	888.42	P	711.51	P	1259.99	P	782.528	P	1733.94	P	754.804	P	1667.05	P	2441.13	P	AT1G04570	2e-100	| Symbols: | Major facilitator superfamily protein | chr1:1246859-1248600 REVERSE LENGTH=542
5	20,30,60,90,120days	IBTC1023741	239.389	A	187.34	A	332.834	A	243.937	A	707.051	P	531.014	P	973.607	P	685.054	P	806.149	P	690.353	P	776.661	P	556.842	P	1260.79	P	1313.84	P	AT3G12940	1e-170	| Symbols: | 2-oxoglutarate (2OG) and Fe(II)-dependent oxygenase superfamily protein | chr3:4130242-4131912 REVERSE LENGTH=474
5	20,30,60,90,120days	IBTC1025981	227.065	A	100.961	A	382.134	A	337.374	A	520.943	P	506.614	P	667.324	P	594.096	P	793.269	P	766.292	P	936.02	P	802.057	P	1609.74	P	1941.05	P	AT1G32160	1e-120	| Symbols: | Protein of unknown function (DUF760) | chr1:11568701-11570241 FORWARD LENGTH=406
5	20,30,60,90,120days	IBTC1029555	204.837	A	225.702	A	295.978	A	363.796	A	1014	P	449.32	P	878.087	P	731.359	P	761.126	P	1091.47	P	874.562	P	633.608	P	500.785	P	757.689	P	AT5G22050	1e-50	| Symbols: | Protein kinase superfamily protein | chr5:7301467-7303209 FORWARD LENGTH=307
5	20,30,60,90,120days	IBTC1030169	145.189	A	63.3075	A	375.228	A	389.722	A	619.938	P	539.738	P	1085.9	P	933.428	P	1261.1	P	830.63	P	1545.97	P	832.805	P	884.308	P	1251.7	P	AT5G03420	8e-27	| Symbols: | 5'-AMP-activated protein kinase-related | chr5:845641-848705 FORWARD LENGTH=598
5	20,30,60,90,120days	IBTC1031824	114.258	A	214.906	A	240.967	A	334.522	A	711.767	P	774.133	P	897.874	P	1102.1	P	886.5	P	1486.99	P	656.722	P	693.915	P	830.388	P	722.497	P	AT2G26500	1e-15	| Symbols: | cytochrome b6f complex subunit (petM), putative | chr2:11270370-11270747 FORWARD LENGTH=125
5	20,30,60,90,120days	IBTC1037560	82.4525	A	74.7636	A	330.012	A	286.513	A	511.38	P	460.295	P	961.913	P	1000.65	P	1279.9	P	1331.66	P	1041.52	P	1103.96	P	2207.85	P	2213.42	P	AT1G15410	6e-12	| Symbols: | aspartate-glutamate racemase family | chr1:5299577-5300681 FORWARD LENGTH=330
5	20,30,60,90,120days	IBTC1042000	308.762	A	355.166	A	258.913	A	394.402	A	424.725	P	454.029	P	499.856	P	537.407	P	615.186	P	534.585	P	831.221	P	634.398	P	1252.33	P	1468.41	P
5	20,30,60,90,120days	IBTC1043209	186.107	A	240.214	A	367.398	A	192.408	A	884.845	P	783.677	P	1301.6	P	598.9	P	507.836	P	765.436	P	612.689	P	616.96	P	1157.15	P	1186.84	P	AT4G09640	4e-32	| Symbols: | Protein of unknown function (DUF803) | chr4:6088433-6090604 REVERSE LENGTH=386
5	20,30,60,90,120days	IBTC1048546	369.879	A	210.617	A	383.395	A	338.728	A	583.972	P	540.307	P	690.535	P	533.894	P	491.969	P	415.667	P	497.237	P	455.36	P	807.15	P	1052.63	P
5	20,30,60,90,120days	IBTC1048736	254.8	A	180.313	A	293.729	A	185.184	A	531.427	P	426.371	P	828.338	P	479.719	P	453.735	P	419.987	P	447.497	P	445.856	P	1240.93	P	1414.5	P	AT5G10290	5e-06	| Symbols: | leucine-rich repeat transmembrane protein kinase family protein | chr5:3235462-3238171 REVERSE LENGTH=613
5	20,30,60,90,120days	IBTC1050251	119.405	A	96.9392	A	385.445	A	225.443	A	552.126	P	415.743	P	827.004	P	566.341	P	697.604	P	627.48	P	983.563	P	620.462	P	940.23	P	1201.17	P	AT5G03420	2e-19	| Symbols: | 5'-AMP-activated protein kinase-related | chr5:845641-848705 FORWARD LENGTH=598
5	20,30,60,90,120days	IBTC1054258	333.605	A	326.3	A	293.332	A	277.673	A	502.707	P	444.618	P	600.973	P	461.906	P	481.87	P	677.983	P	424.171	P	503.819	P	1036.72	P	863.778	P
5	20,30,60,90,120days	IBTC1054585	101.776	A	75.5594	A	384.478	A	303.274	A	592.934	P	505.407	P	792.137	P	539.398	P	531.226	P	660.651	P	612.379	P	758.6	P	457.424	P	534.388	P	AT5G24270	4e-12	| Symbols: SOS3 | Calcium-binding EF-hand family protein | chr5:8238781-8240179 REVERSE LENGTH=222
5	20,30,60,90,120days	IBTC1055698	222.359	A	292.121	A	394.161	A	342.619	A	483.298	P	420.383	P	775.888	P	686.408	P	619.032	P	540.44	P	555.79	P	608.831	P	867.084	P	602.41	P
5	20,30,60,90,120days	IBTC1060842	342.85	A	215.423	A	298.864	A	182.487	A	584.068	P	476.46	P	835.436	P	477.44	P	643.023	P	510.338	P	693.403	P	488.212	P	3261.18	P	4091.26	P	AT5G45820	1e-19	| Symbols: CIPK20, SnRK3.6, PKS18 | CBL-interacting protein kinase 20 | chr5:18587081-18588400 REVERSE LENGTH=439
5	20,30,60,90,120days	IBTC1061233	230.792	A	215.4	A	395.835	A	235.471	A	736.675	P	630.635	P	689.956	P	443.331	P	905.491	P	1411.59	P	699.654	P	731.9	P	1194.69	P	1309.79	P	AT1G58122	9e-09	| Symbols: CPuORF45 | conserved peptide upstream open reading frame 45 | chr1:21520670-21520780 FORWARD LENGTH=36
5	20,30,60,90,120days	IBTC1066014	61.2729	A	63.3153	A	189.436	A	296.165	A	550.045	P	434.894	P	1263.59	P	1561.07	P	4017.17	P	3057.16	P	1908.41	P	1018.38	P	5633.88	P	4043.28	P	AT1G49010	3e-26	| Symbols: | Duplicated homeodomain-like superfamily protein | chr1:18132714-18133778 FORWARD LENGTH=314
5	20,30,60,90,120days	IBTC1068771	173.095	A	80.8563	A	305.329	A	188.4	A	602.637	P	527.812	P	820.447	P	477.477	P	614.618	P	590.775	P	625.61	P	592.025	P	559.58	P	899.027	P
5	20,30,60,90,120days	IBTC1070126	157.638	A	311.196	A	353.722	A	313.185	A	649.222	P	594.035	P	1027.09	P	1214.4	P	772.46	P	1039.46	P	763.702	P	864.84	P	1959.4	P	1413.02	P	AT1G32190	8e-75	| Symbols: | alpha/beta-Hydrolases superfamily protein | chr1:11593059-11595731 REVERSE LENGTH=422
5	20,30,60,90,120days	IBTC1072525	199.163	A	124.591	A	398.787	A	354.89	A	654.619	P	606.585	P	605.526	P	573.153	P	682.5	P	416.781	P	835.199	P	832.082	P	2365.03	P	1671.19	P
5	20,30,60,90,120days	IBTC1002512	225.887	A	203.355	A	341.535	A	321.304	A	1713.55	P	1807.48	P	2044.33	P	1016.89	P	1859.95	P	1687.83	P	411.26	P	579.915	P	839.507	P	824.216	P	AT2G03890	0	| Symbols: ATPI4K GAMMA 7, UBDK GAMMA 7, PI4K GAMMA 7 | phosphoinositide 4-kinase gamma 7 | chr2:1186199-1188151 FORWARD LENGTH=650
5	20,30,60,90,120days	IBTC1006180	174.723	A	128.594	A	395.591	A	320	A	657.42	P	517.423	P	900.201	P	936.271	P	493.57	P	1344.47	P	532.223	P	1063.14	P	1429.76	P	1110.9	P
5	20,30,60,90,120days	IBTC1008078	342.427	A	331.153	A	303.589	A	321.582	A	468.944	P	428.125	P	636.438	P	765.623	P	716.989	P	712.328	P	1032.66	P	545.25	P	2174.14	P	1951.53	P	AT2G40060	7e-43	| Symbols: | Clathrin light chain protein | chr2:16726564-16728001 FORWARD LENGTH=258
5	20,30,60,90,120days	IBTC1030526	266.026	A	315.917	A	389.946	A	328.752	A	402.713	P	408.598	P	817.683	P	837.001	P	845.291	P	733.345	P	1268.27	P	822.116	P	2484.14	P	2370.26	P
5	20,30,60,90,120days	IBTC1041030	304.097	A	382.301	A	340.461	A	371.644	A	427.932	P	466.599	P	400.463	P	495.009	P	594.381	P	550.385	P	479.815	P	491.07	P	630.918	P	601.09	P
5	20,30,60,90,120days	IBTC1041673	388.161	A	379.425	A	247.068	A	346.527	A	436.663	P	520.157	P	1638.67	P	1629.24	P	931.312	P	985.954	P	1705.54	P	953.733	P	2293.61	P	2119.76	P
5	20,30,60,90,120days	IBTC1043245	363.753	A	379.536	A	360.284	A	383.202	A	635.917	P	544.23	P	859.634	P	802.819	P	916.296	P	615.466	P	1008.81	P	434.225	P	783.87	P	1094.26	P	AT5G44720	4e-12	| Symbols: | Molybdenum cofactor sulfurase family protein | chr5:18043086-18045275 FORWARD LENGTH=308
5	20,30,60,90,120days	IBTC1043879	163.098	A	265.716	A	390.088	A	363.178	A	2180.16	P	2846.79	P	2108.43	P	408.502	P	2527.96	P	2916.39	P	697.995	P	1323.59	P	539.527	P	507.72	P	AT1G11530	2e-15	| Symbols: ATCXXS1, CXXS1 | C-terminal cysteine residue is changed to a serine 1 | chr1:3874518-3875311 FORWARD LENGTH=118
5	20,30,60,90,120days	IBTC1047137	232.783	A	280.561	A	392.391	A	374	A	488.751	P	419.067	P	568.107	P	572.765	P	620.174	P	787.725	P	726.24	P	681.219	P	1399.35	P	1435.36	P	AT4G25180	7e-13	| Symbols: | RNA polymerase III RPC4 | chr4:12911746-12913907 REVERSE LENGTH=311
5	20,30,60,90,120days	IBTC1052829	185.785	A	98.198	A	378.396	A	253.95	A	635.27	P	526.199	P	1568.94	P	1851.85	P	1285.7	P	906.721	P	1890.34	P	1394.5	P	6530.49	P	6799.05	P	AT1G44750	8e-12	| Symbols: ATPUP11, PUP11 | purine permease 11 | chr1:16892688-16895168 FORWARD LENGTH=379
5	20,30,60,90,120days	IBTC1054036	285.929	A	290.952	A	291.575	A	369.09	A	451.639	P	497.164	P	1732.11	P	1631.38	P	878.173	P	530.78	P	618.531	P	630.217	P	504.635	P	693.094	P
5	20,30,60,90,120days	IBTC1057538	287.096	A	399.984	A	387.407	A	388.333	A	486.062	P	428.675	P	575.892	P	526.9	P	549.072	P	618.342	P	498.608	P	608.818	P	1706.26	P	1169.25	P
5	20,30,60,90,120days	IBTC1068258	386.585	A	395.31	A	273.363	A	372.947	A	437.254	P	467.34	P	2371.42	P	2870.99	P	1967.1	P	2212.4	P	4742.74	P	2276.57	P	8345.47	P	7954.65	P	AT1G09540	3e-27	| Symbols: MYB61, ATMYB61 | myb domain protein 61 | chr1:3086333-3087689 FORWARD LENGTH=366
5	20,30,60,90,120days	IBTC1003599	239.867	A	293.076	A	269.719	A	353.396	A	473.706	P	474.487	P	554.047	P	584.259	P	731.06	P	608.099	P	938.404	P	655.362	P	1336.05	P	1542	P	AT5G62480	3e-59	| Symbols: ATGSTU9, GST14, GST14B, GSTU9 | glutathione S-transferase tau 9 | chr5:25088775-25089566 REVERSE LENGTH=240
5	20,30,60,90,120days	IBTC1008893	185.926	A	147.813	A	282.027	A	343.369	A	486.885	P	532.28	P	2159	P	2923.52	P	2418.89	P	798.427	P	2069.14	P	1298.37	P	3217.84	P	3275.02	P	AT5G24310	2e-12	| Symbols: ABIL3 | ABL interactor-like protein 3 | chr5:8274637-8275919 FORWARD LENGTH=240
5	20,30,60,90,120days	IBTC1016531	156.642	A	372.403	A	360.708	A	280.875	A	635.58	P	613.903	P	1078.02	P	812.13	P	1463.33	P	1506.97	P	732.899	P	1118.74	P	2138.99	P	2041.84	P	AT5G60050	7e-40	| Symbols: | BTB/POZ domain-containing protein | chr5:24183680-24185264 REVERSE LENGTH=499
5	20,30,60,90,120days	IBTC1029574	300.459	A	257.772	A	375.389	A	337.049	A	518.3	P	484.169	P	701.586	P	732.316	P	569.621	P	428.104	P	660.537	P	632.969	P	1462.2	P	2298.66	P	AT2G26170	2e-37	| Symbols: CYP711A1, MAX1 | cytochrome P450, family 711, subfamily A, polypeptide 1 | chr2:11140851-11143270 FORWARD LENGTH=522
5	20,30,60,90,120days	IBTC1030109	96.6816	A	107.969	A	350.016	A	341.352	A	526.276	P	566.095	P	847.316	P	918.404	P	1356.98	P	823.975	P	1832.52	P	1463.6	P	2127.06	P	3007.5	P			no hit
5	20,30,60,90,120days	IBTC1030534	246.134	A	278.551	A	333.829	A	279.536	A	572.992	P	530.74	P	1107.86	P	712.185	P	427.411	P	530.05	P	459.298	P	597.01	P	1684.08	P	2203.67	P			no hit
5	20,30,60,90,120days	IBTC1033787	249.133	A	296.374	A	284.293	A	267.665	A	439.298	P	437.742	P	534.189	P	2997.99	P	851.005	P	1225.27	P	581.519	P	648.606	P	1464.61	P	1303.09	P	AT3G08920	1e-62	| Symbols: | Rhodanese/Cell cycle control phosphatase superfamily protein | chr3:2712274-2713117 FORWARD LENGTH=214
5	20,30,60,90,120days	IBTC1035938	274.557	A	396.225	A	220.6	A	328.07	A	507.712	P	564.591	P	477.216	P	539.279	P	433.953	P	715.588	P	566.367	P	487.157	P	1560.39	P	1538.83	P			no hit
5	20,30,60,90,120days	IBTC1039350	261.442	A	280.094	A	327.521	A	391.588	A	493.373	P	467.022	P	899.15	P	1105.12	P	1000.25	P	753.265	P	1109.53	P	604.427	P	2132.76	P	2046.91	P	AT2G43280	2e-24	| Symbols: | Far-red impaired responsive (FAR1) family protein | chr2:17989739-17990861 FORWARD LENGTH=206
5	20,30,60,90,120days	IBTC1045670	264.422	A	267.128	A	391.541	A	342.89	A	485.363	P	454.423	P	1237.48	P	812.582	P	727.065	P	849.287	P	542.771	P	733.087	P	498.281	P	498.78	P			no hit
5	20,30,60,90,120days	IBTC1048214	217.644	A	190.653	A	376.333	A	309.326	A	456.453	P	412.591	P	736.639	P	708.289	P	670.145	P	649.681	P	554.558	P	539.034	P	959.994	P	1055.67	P			no hit
5	20,30,60,90,120days	IBTC1051042	158.218	A	177.954	A	219.935	A	386.708	A	607.851	P	764.907	P	888.008	P	1101.6	P	1179.45	P	1343.63	P	748.422	P	430.963	P	480.057	P	612.424	P			no hit
6	10,15,20,30,60,90days	IBTC1020046	578.798	P	915.182	P	743.864	P	679.539	P	795.574	P	763.325	P	568.416	P	545.257	P	435.764	P	1079.47	P	507.577	P	673.475	P	112.766	A	237.733	A	AT3G57400	8e-41	| Symbols: | unknown protein; FUNCTIONS IN: molecular_function unknown; INVOLVED IN: N-terminal protein myristoylation; LOCATED IN: cellular_component unknown; BEST Arabidopsis thaliana protein match is: unknown protein (TAIR:AT5G52500.1); Has 38 Blast hits to 38 proteins in 7 species: Archae - 0; Bacteria - 0; Metazoa - 0; Fungi - 0; Plants - 38; Viruses - 0; Other Eukaryotes - 0 (source: NCBI B…
6	10,15,20,30,60,90days	IBTC1061973	1009.99	P	576.95	P	1078.11	P	996.969	P	1288.78	P	1137.36	P	984.228	P	876.745	P	608.478	P	417.723	P	403.397	P	791.365	P	89.1418	A	87.9389	A	AT1G21850	3e-45	| Symbols: sks8 | SKU5 similar 8 | chr1:7667803-7670530 REVERSE LENGTH=551
6	10,15,20,30,60,90days	IBTC1000716	1272.79	P	595.37	P	761.57	P	1106.09	P	1087.13	P	1121.6	P	1003.92	P	1139.77	P	697.174	P	790.79	P	488.174	P	453.225	P	228.189	A	202.58	A			no hit
6	10,15,20,30,60,90days	IBTC1004911	7149.09	P	4194.34	P	6291.25	P	6732.4	P	13388.7	P	11218.1	P	2956.35	P	462.404	P	8621.88	P	17770.1	P	616.916	P	867.26	P	161.518	A	135.375	A	AT1G51540	4e-145	| Symbols: | Galactose oxidase/kelch repeat superfamily protein | chr1:19115702-19117381 FORWARD LENGTH=415
6	10,15,20,30,60,90days	IBTC1005184	2030.49	P	1625.41	P	4611.34	P	3537.93	P	7558.08	P	6978.33	P	4680.68	P	3891.01	P	1876.05	P	4035.47	P	1657.55	P	3853.48	P	263.507	A	292.516	A	AT5G16250	8e-40	| Symbols: | unknown protein; BEST Arabidopsis thaliana protein match is: unknown protein (TAIR:AT3G02640.1); Has 1807 Blast hits to 1807 proteins in 277 species: Archae - 0; Bacteria - 0; Metazoa - 736; Fungi - 347; Plants - 385; Viruses - 0; Other Eukaryotes - 339 (source: NCBI BLink). | chr5:5310264-5310815 REVERSE LENGTH=183
6	10,15,20,30,60,90days	IBTC1005664	1346.05	P	1319.66	P	4997.18	P	3996.68	P	6262.79	P	7115.42	P	4219.08	P	2813.16	P	1491.02	P	3362.94	P	1945.27	P	5776.27	P	255.498	A	291.575	A	AT1G10380	1e-12	| Symbols: | Putative membrane lipoprotein | chr1:3400706-3402110 FORWARD LENGTH=305
6	10,15,20,30,60,90days	IBTC1005964	680.485	P	639.255	P	2324.94	P	2652.98	P	2220.21	P	2567.09	P	2987.96	P	2614.82	P	2747.24	P	2186.26	P	1710.93	P	2355.56	P	245.28	A	345.974	A	AT5G34940	7e-28	| Symbols: AtGUS3, GUS3 | glucuronidase 3 | chr5:13235912-13238718 REVERSE LENGTH=536
6	10,15,20,30,60,90days	IBTC1006036	653.981	P	645.738	P	1816.29	P	1556.31	P	2646.2	P	2462.68	P	1274.31	P	982.333	P	774.365	P	1547.67	P	866.901	P	1250.12	P	218.003	A	278.452	A	AT4G32830	7e-146	| Symbols: AtAUR1, AUR1 | ataurora1 | chr4:15842557-15844354 FORWARD LENGTH=294
6	10,15,20,30,60,90days	IBTC1007097	845.579	P	572.55	P	3177.3	P	1832.31	P	4368.77	P	3756.57	P	2558.38	P	1718.72	P	931.709	P	2401.53	P	764.66	P	2138.82	P	129.517	A	145.824	A			no hit
6	10,15,20,30,60,90days	IBTC1007609	905.683	P	686.261	P	1554.5	P	1705.59	P	2716.08	P	2233.38	P	1024.99	P	1101.26	P	726.51	P	1469.69	P	471.897	P	1119.38	P	25.3772	A	39.166	A	AT4G28230	4e-21	| Symbols: | unknown protein; Has 444 Blast hits to 358 proteins in 107 species: Archae - 0; Bacteria - 20; Metazoa - 179; Fungi - 26; Plants - 38; Viruses - 2; Other Eukaryotes - 179 (source: NCBI BLink). | chr4:13995990-13997198 REVERSE LENGTH=402
6	10,15,20,30,60,90days	IBTC1010476	615.645	P	678.303	P	1511.97	P	1201.79	P	1608.18	P	2006.51	P	668.255	P	690.067	P	508.906	P	788.968	P	433.202	P	712.062	P	146.045	A	177.03	A	AT5G66590	6e-48	| Symbols: | CAP (Cysteine-rich secretory proteins, Antigen 5, and Pathogenesis-related 1 protein) superfamily protein | chr5:26574255-26574812 FORWARD LENGTH=185
6	10,15,20,30,60,90days	IBTC1010523	567.159	P	572.806	P	466.822	P	518.668	P	655.219	P	780.692	P	1006.14	P	762.517	P	660.451	P	506.254	P	450.543	P	599.787	P	286.293	A	271.728	A			no hit
6	10,15,20,30,60,90days	IBTC1011003	1508.1	P	972.151	P	1631.39	P	2350.21	P	2026.82	P	1964.52	P	930.964	P	1226.91	P	668.526	P	1201.13	P	617.243	P	1109.95	P	66.7985	A	63.5159	A	AT3G23670	2e-15	| Symbols: PAKRP1L, KINESIN-12B | phragmoplast-associated kinesin-related protein, putative | chr3:8519290-8525055 FORWARD LENGTH=1313
6	10,15,20,30,60,90days	IBTC1011165	786.824	P	488.516	P	690.766	P	791.587	P	1223.83	P	1234.3	P	839.434	P	793.872	P	660.288	P	613.758	P	475.255	P	498.208	P	358.215	A	393.987	A	AT4G38350	0	| Symbols: | Patched family protein | chr4:17958324-17966846 REVERSE LENGTH=1297
6	10,15,20,30,60,90days	IBTC1011186	775.448	P	718.37	P	1446.31	P	1005.72	P	1012.08	P	1095.34	P	491.827	P	500.365	P	530.106	P	681.999	P	439.934	P	972.362	P	287.808	A	157.753	A	AT1G28110	1e-41	| Symbols: SCPL45 | serine carboxypeptidase-like 45 | chr1:9804153-9806832 REVERSE LENGTH=461
6	10,15,20,30,60,90days	IBTC1011282	618.89	P	563.499	P	1531.28	P	1494.66	P	1497.82	P	1653.21	P	693.866	P	473.29	P	629.04	P	635.036	P	464.639	P	841.832	P	141.687	A	185.716	A	AT4G22010	1e-65	| Symbols: sks4 | SKU5 similar 4 | chr4:11663429-11666463 FORWARD LENGTH=541
6	10,15,20,30,60,90days	IBTC1011802	1493.84	P	1006.76	P	1380.59	P	1846.85	P	1715.19	P	1712.38	P	1069.7	P	1252.04	P	641.804	P	1055.61	P	536.55	P	884.513	P	85.3184	A	116.668	A	AT2G47500	2e-15	| Symbols: | P-loop nucleoside triphosphate hydrolases superfamily protein with CH (Calponin Homology) domain | chr2:19493247-19497882 FORWARD LENGTH=983
6	10,15,20,30,60,90days	IBTC1011818	581.185	P	456.815	P	613.629	P	679.455	P	462.295	P	496.939	P	659.104	P	701.63	P	463.682	P	413.111	P	429.185	P	782.243	P	96.0455	A	94.3009	A	AT1G71830	3e-55	| Symbols: SERK1, ATSERK1 | somatic embryogenesis receptor-like kinase 1 | chr1:27018575-27021842 FORWARD LENGTH=625
6	10,15,20,30,60,90days	IBTC1013074	924.28	P	838.926	P	2090.26	P	1232.96	P	2959.81	P	2535.65	P	1738.44	P	1098.58	P	655.506	P	1747.34	P	647.552	P	1409.64	P	85.8491	A	144.374	A	AT1G76310	2e-09	| Symbols: CYCB2;4 | CYCLIN B2;4 | chr1:28628046-28630199 REVERSE LENGTH=431
6	10,15,20,30,60,90days	IBTC1013331	1547.66	P	729.746	P	974.596	P	806.82	P	1003.55	P	916.521	P	648.092	P	425.432	P	731.235	P	434.606	P	422.69	P	449.505	P	150.229	A	211.94	A	AT5G60760	8e-42	| Symbols: | P-loop containing nucleoside triphosphate hydrolases superfamily protein | chr5:24438465-24442004 FORWARD LENGTH=738
6	10,15,20,30,60,90days	IBTC1014476	494.694	P	522.21	P	1125.16	P	600.336	P	1130.13	P	1258.22	P	1048.66	P	773.878	P	771.895	P	1004.66	P	718.434	P	994.411	P	215.761	A	312.857	A	AT3G47560	4e-42	| Symbols: | alpha/beta-Hydrolases superfamily protein | chr3:17525575-17526977 REVERSE LENGTH=265
6	10,15,20,30,60,90days	IBTC1014600	1564.76	P	1021.35	P	1074.95	P	1816.41	P	2451.47	P	1948.66	P	1261.58	P	1268.58	P	864.366	P	1751.32	P	764.799	P	1299.2	P	88.9533	A	82.6101	A	AT5G05180	7e-12	| Symbols: | unknown protein; BEST Arabidopsis thaliana protein match is: unknown protein (TAIR:AT3G10880.1); Has 50151 Blast hits to 28081 proteins in 1838 species: Archae - 860; Bacteria - 6013; Metazoa - 25867; Fungi - 3836; Plants - 2236; Viruses - 90; Other Eukaryotes - 11249 (source: NCBI BLink). | chr5:1536924-1538318 FORWARD LENGTH=408
6	10,15,20,30,60,90days	IBTC1014651	2561.68	P	1930.55	P	3094.82	P	3383.72	P	3973.27	P	3889.8	P	1962.66	P	1616.4	P	946.077	P	1507.92	P	819.439	P	1607.05	P	315.475	A	251.477	A	AT5G25380	2e-42	| Symbols: CYCA2;1 | cyclin a2;1 | chr5:8815230-8817566 FORWARD LENGTH=437
6	10,15,20,30,60,90days	IBTC1017470	669.027	P	606.683	P	1195.13	P	1140.68	P	2258.39	P	2217.61	P	2013.48	P	1264.99	P	447.92	P	496.468	P	564.185	P	1090.25	P	91.5247	A	174.696	A	AT3G58120	2e-38	| Symbols: ATBZIP61, BZIP61 | Basic-leucine zipper (bZIP) transcription factor family protein | chr3:21521289-21523078 REVERSE LENGTH=329
6	10,15,20,30,60,90days	IBTC1018880	4534.37	P	1475.88	P	9833.78	P	12427.2	P	5835.04	P	7912.94	P	5111.85	P	3799.4	P	1159.34	P	434.251	P	520.676	P	1280.13	P	277.256	A	73.2882	A	AT5G58860	1e-117	| Symbols: CYP86A1, CYP86 | cytochrome P450, family 86, subfamily A, polypeptide 1 | chr5:23765999-23767997 REVERSE LENGTH=513
6	10,15,20,30,60,90days	IBTC1021293	1286.59	P	1389.77	P	2538.36	P	3070.38	P	4697.13	P	4464.93	P	2891.84	P	2788.12	P	1266.37	P	2953.56	P	1340.31	P	2391.72	P	86.1636	A	229.439	A			no hit
6	10,15,20,30,60,90days	IBTC1029137	998.008	P	845.042	P	1073.39	P	1462.98	P	1111.84	P	1228.68	P	475.913	P	523.134	P	461.921	P	808.811	P	549.633	P	783.078	P	97.136	A	164.266	A	AT1G77720	1e-10	| Symbols: PPK1 | putative protein kinase 1 | chr1:29210730-29213877 FORWARD LENGTH=777
6	10,15,20,30,60,90days	IBTC1029661	1279.81	P	735.404	P	1154.13	P	1409.67	P	1719.98	P	1880.37	P	867.578	P	938.27	P	771.936	P	1438.55	P	729.677	P	1096.47	P	144.814	A	201.491	A	AT5G48600	3e-63	| Symbols: SMC3 | structural maintenance of chromosome 3 | chr5:19701908-19709091 FORWARD LENGTH=1244
6	10,15,20,30,60,90days	IBTC1030305	742.583	P	685.847	P	773.558	P	1005.89	P	728.14	P	627.136	P	789.637	P	1053.93	P	517.032	P	656.846	P	522.814	P	848.875	P	127.521	A	174.527	A	AT5G65930	2e-20	| Symbols: ZWI | kinesin-like calmodulin-binding protein (ZWICHEL) | chr5:26370369-26376394 REVERSE LENGTH=1266
6	10,15,20,30,60,90days	IBTC1039099	450.395	P	692.366	P	456.551	P	443.66	P	489.837	P	478.923	P	573.917	P	559.042	P	559.535	P	755.098	P	495.472	P	452.716	P	269.037	A	225.771	A			no hit
6	10,15,20,30,60,90days	IBTC1039628	1011.14	P	712.148	P	932.15	P	966.64	P	679.565	P	856.659	P	565.63	P	585.713	P	594.245	P	413.397	P	450.375	P	487.275	P	209.168	A	367.34	A	AT1G80260	1e-53	| Symbols: emb1427 | Spc97 / Spc98 family of spindle pole body (SBP) component | chr1:30175924-30180511 FORWARD LENGTH=995
6	10,15,20,30,60,90days	IBTC1040007	1404.73	P	1033.56	P	2028.99	P	2912.36	P	2979.7	P	2674.26	P	1982.38	P	1997.26	P	934.309	P	2189.16	P	875.92	P	1818.69	P	94.1749	A	158.898	A	AT4G30130	2e-71	| Symbols: | Protein of unknown function (DUF630 and DUF632) | chr4:14735401-14737793 FORWARD LENGTH=725
6	10,15,20,30,60,90days	IBTC1040165	974.189	P	873.875	P	2329.06	P	1860.46	P	2563.65	P	2467.79	P	1389.8	P	1253.02	P	638	P	1475.98	P	581.106	P	1400.17	P	388.146	A	184.059	A	AT3G12870	4e-28	| Symbols: | unknown protein; BEST Arabidopsis thaliana protein match is: unknown protein (TAIR:AT5G56120.1); Has 70 Blast hits to 70 proteins in 12 species: Archae - 0; Bacteria - 0; Metazoa - 0; Fungi - 0; Plants - 70; Viruses - 0; Other Eukaryotes - 0 (source: NCBI BLink). | chr3:4094417-4095037 REVERSE LENGTH=206
6	10,15,20,30,60,90days	IBTC1040191	755.528	P	502.516	P	1543.08	P	1245.91	P	2594.8	P	2252.66	P	2464.57	P	1586.57	P	1919.48	P	2138.8	P	405.556	P	497.877	P	141.645	A	194.085	A			no hit
6	10,15,20,30,60,90days	IBTC1042338	1249.58	P	2400.69	P	4737.12	P	4870.4	P	4389.35	P	4851.39	P	2930.14	P	2942.53	P	2200.8	P	3303.28	P	2076.25	P	3537.08	P	338.585	A	293.246	A	AT5G55460	1e-12	| Symbols: | Bifunctional inhibitor/lipid-transfer protein/seed storage 2S albumin superfamily protein | chr5:22468698-22469133 FORWARD LENGTH=109
6	10,15,20,30,60,90days	IBTC1042729	723.925	P	571.531	P	946.591	P	1426.95	P	1661.7	P	1642.34	P	810.115	P	830.229	P	469.974	P	956.931	P	428.921	P	631.859	P	98.7793	A	131.286	A	AT3G01015	9e-18	| Symbols: | TPX2 (targeting protein for Xklp2) protein family | chr3:1798-4017 REVERSE LENGTH=488
6	10,15,20,30,60,90days	IBTC1044834	1404.47	P	976.165	P	1736.85	P	2215.77	P	1437.16	P	1451.13	P	856.964	P	996.983	P	850.316	P	854.001	P	768.575	P	977.628	P	172.853	A	286.615	A			no hit
6	10,15,20,30,60,90days	IBTC1046095	1028.73	P	692	P	1694.65	P	1469.94	P	2538.15	P	2304.01	P	1214.5	P	974.167	P	845.315	P	1806.32	P	742.355	P	1397.11	P	170.205	A	153.674	A	AT3G20290	3e-63	| Symbols: ATEHD1, EHD1 | EPS15 homology domain 1 | chr3:7075057-7078655 REVERSE LENGTH=545
6	10,15,20,30,60,90days	IBTC1047686	1002.78	P	975.391	P	618.955	P	860.583	P	825.462	P	893.208	P	428.036	P	401.578	P	583.779	P	734.764	P	501.161	P	679.049	P	152.439	A	276.997	A			no hit
6	10,15,20,30,60,90days	IBTC1048334	1072.07	P	686.072	P	1018.87	P	659.196	P	1095.2	P	991.122	P	741.337	P	512.001	P	570.191	P	455.69	P	459.317	P	649.256	P	318.62	A	344.566	A	AT3G26700	2e-50	| Symbols: | Protein kinase superfamily protein | chr3:9810669-9812356 FORWARD LENGTH=380
6	10,15,20,30,60,90days	IBTC1050325	546.163	P	556.112	P	1320.13	P	833.477	P	1408.96	P	1521.84	P	908.361	P	644.099	P	755.716	P	1078.5	P	418.44	P	1314.85	P	205.812	A	276.81	A			no hit
6	10,15,20,30,60,90days	IBTC1051099	685.131	P	617.952	P	1078.13	P	1290.33	P	1811.68	P	2003.87	P	1029.62	P	982.768	P	609.143	P	1482.54	P	602.979	P	1361.12	P	68.7343	A	124.674	A	AT2G45490	2e-18	| Symbols: AtAUR3, AUR3 | ataurora3 | chr2:18747658-18749044 REVERSE LENGTH=288
6	10,15,20,30,60,90days	IBTC1054055	608.007	P	504.317	P	581.268	P	700.929	P	765.145	P	815.356	P	680.16	P	667.095	P	727.192	P	684.481	P	665.661	P	594.634	P	284.051	A	288.515	A	AT2G44420	3e-25	| Symbols: | protein N-terminal asparagine amidohydrolase family protein | chr2:18330568-18332696 FORWARD LENGTH=347
6	10,15,20,30,60,90days	IBTC1056906	1015.35	P	785.471	P	1353.71	P	1794.32	P	2175.5	P	1868.46	P	1219.8	P	834.042	P	557.995	P	1114.84	P	715.848	P	1283.67	P	69.3231	A	150.543	A			no hit
6	10,15,20,30,60,90days	IBTC1058087	620.022	P	1270.37	P	3690.04	P	3458.34	P	3999.5	P	4212.21	P	3980.58	P	2786.88	P	1809.07	P	2052.42	P	882.037	P	2937.77	P	272.328	A	344.305	A	AT1G80940	4e-40	| Symbols: | unknown protein; Has 30201 Blast hits to 17322 proteins in 780 species: Archae - 12; Bacteria - 1396; Metazoa - 17338; Fungi - 3422; Plants - 5037; Viruses - 0; Other Eukaryotes - 2996 (source: NCBI BLink). | chr1:30410959-30411943 FORWARD LENGTH=213
6	10,15,20,30,60,90days	IBTC1059485	774.088	P	874.658	P	2220.99	P	1908.09	P	2721.52	P	2588.96	P	1634.26	P	1662.61	P	846.748	P	1702.2	P	795.111	P	1565.51	P	179.196	A	149.198	A			no hit
6	10,15,20,30,60,90days	IBTC1059647	1745.73	P	1173.92	P	1839.03	P	1923.4	P	1508.57	P	1389.34	P	1256.45	P	1369.53	P	1206.04	P	1156.73	P	657.853	P	1469.7	P	217.198	A	308.923	A	AT4G36360	7e-95	| Symbols: BGAL3 | beta-galactosidase 3 | chr4:17176840-17181143 REVERSE LENGTH=856
6	10,15,20,30,60,90days	IBTC1059924	688.49	P	790.553	P	1350.2	P	1395.8	P	1151.79	P	1167.73	P	766.647	P	781.338	P	533.13	P	828.76	P	605.973	P	990.58	P	36.149	A	89.133	A	AT1G45130	3e-87	| Symbols: BGAL5 | beta-galactosidase 5 | chr1:17065447-17069110 FORWARD LENGTH=732
6	10,15,20,30,60,90days	IBTC1060228	459	P	407.79	P	1641.44	P	1750.97	P	1545.72	P	1651.36	P	1387.63	P	1340.29	P	647.835	P	833.21	P	607.707	P	1512.98	P	311.432	A	125.528	A	AT4G30320	9e-43	| Symbols: | CAP (Cysteine-rich secretory proteins, Antigen 5, and Pathogenesis-related 1 protein) superfamily protein | chr4:14835833-14836318 FORWARD LENGTH=161
6	10,15,20,30,60,90days	IBTC1060463	765.045	P	816.368	P	1459.49	P	1425.94	P	2728.63	P	2419.47	P	1968.78	P	1605.86	P	833.025	P	1891.7	P	789.447	P	1486.88	P	104.799	A	178.923	A	AT2G33400	4e-08	| Symbols: | unknown protein; BEST Arabidopsis thaliana protein match is: unknown protein (TAIR:AT1G04030.1); Has 3875 Blast hits to 2949 proteins in 323 species: Archae - 6; Bacteria - 281; Metazoa - 960; Fungi - 593; Plants - 281; Viruses - 98; Other Eukaryotes - 1656 (source: NCBI BLink). | chr2:14153331-14154401 REVERSE LENGTH=272
6	10,15,20,30,60,90days	IBTC1061098	744.802	P	840.402	P	2115.27	P	1831.13	P	2130.23	P	2421.69	P	837.214	P	1347.44	P	660.422	P	1816.34	P	526.515	P	2282.97	P	105.229	A	35.9338	A	AT5G51380	8e-37	| Symbols: | RNI-like superfamily protein | chr5:20875945-20877779 FORWARD LENGTH=479
[truncated: 991 more rows]

## Sheet: Table S5
Table S5. Period-specific TFs detected by the microarray during rooot development
[truncated: 116 more rows]

## Sheet: Table S6
Table S6. GO terms enriched in stage-specific and period-specific mRNAs *
* GO enrichment analysis was carried out on the stage-specific and period-specific mRNAs listed in Tables S1 and S2 of this Dataset using the MAS tool on the web site [(http://bioinfo.capitalbio.com/mas3/)
[truncated: 822 more rows]

## Sheet: Table S7
Table S7. GO terms enriched in stage-specific and period-specific TF mRNAs
[truncated: 108 more rows]

[truncated: 5 more sheets: Table S8, Table S9, Table S10, Table S11, Table S12]
